# Supplementary material for: Lack of knowledge of stakeholders in the pork value chain: Considerations for transmission and control of Taenia solium and Toxoplasma gondii in Burundi
Source: PLoS One. 2025 Jul 2;20(7):e0326238. doi: 10.1371/journal.pone.0326238 (PMC12221015; doi:10.1371/journal.pone.0326238)
Supplement: S2 Appendix — (CSV) [file pone.0326238.s003.csv]

Study axxx	Axx	Sxx	Education	Occupation	Other jobs	HH sxx	Heard cysts	Where have you heard it	How does the cyst look like	Other	How do pigs get infected	Other	Have you heard about tapeworm	Where have you heard it	How does a person get infected	Other	What are the symptoms	Other	Have you heard of human cysticercosis	Where have you heard it	What are the symptoms	Other	How does a human get infected	Other	Have you seen somone with epilepsy	What do you think about the cause of epilepsy	Other	Have you heard of toxoplasmosis	Where have you heard it	What are the symptoms	Other	How does a human get infected	Other	Do you eat pork	How often do you eat it	Occasionally a year	How do you prefer pork prepared	Other	How many grams of pork do you eat	Do you think eating infected with cysts is bad	If yes why	Do people infected with tapeworm go to hospitals	If no where do they go	Do people infected with toxoplasmosis go to hospitals	If no, where do they go	Do people infected with epilepsy go to hospitals	Do people with epilepsy go to traditional healers
BJM	31-50	1	University	Employed		6	Yes	School	Rice grain in the meat		Eating tapeworm eggs containing human faeces		Yes	School	Eating raw or undercooked infected meat		Presence of proglottids/white segments in stools		No						No	Parasitic diseases (cysticercosis)		No						No						Yes	Taeniosis	I do not know		I do not know		I do not know	I don't know
BJM	31-50	1	University	Employed		6	Yes	School, Work	Rice grain in the meat, Rice grain in the tongue		Eating tapeworm eggs containing human faeces, Eating pasture with tapeworm eggs, Drinking water with tapeworm eggs		Yes	School, Community	Eating raw or undercooked infected meat		Presence of proglottids/white segments in stools		Yes	School	Epilepsy/seizure		Eating fruit and vegetables with tapeworm eggs, Drinking water containing tapeworm eggs		No	Parasitic diseases (cysticercosis)		Yes	School	Abortion, Baby with abnormalities		Eating food infected with cat faeces, Eating raw or undercooked meat from infected animals		No						Yes	Taeniosis	I do not know		Yes		I do not know	I don't know
KZA	>50	1	None	Farmer		7	Yes	Community	Rice grain in the meat, Rice grain in the tongue		Eating tapeworm eggs containing human faeces		Yes	Community	Eating raw or undercooked infected meat		Presence of proglottids/white segments in stools		No						Yes	Genetic diseases		No						Yes	Twice a week		Roasted		125	Yes	Taeniosis	I do not know		I do not know		I do not know	I don't know
KZA	31-50	1	Secondary	Employed		6	Yes	Community, School	Rice grain in the tongue, Rice grain in the meat		Eating tapeworm eggs containing human faeces		Yes	Community, School	Eating raw or undercooked infected meat		Presence of proglottids/white segments in stools		No						Yes	Other	Eating infected pork with cysts	No						Yes	Twice a week		Roasted, Boiled		125	Yes	Taeniosis	Yes		I do not know		Yes
KZA	31-50	1	None	Farmer		5	Yes	Community	Rice grain in the meat, Rice grain in the tongue		I don't know		Yes	Community	I don't know		I don't know		No						No	Abdominal gas from epileptic people		No						Yes	Once a week		Roasted		125	Yes	It leads to illnesses	I do not know		I do not know		I do not know	I don't know
KZA	31-50	1	None	Farmer		8	Yes	Community	Rice grain in the meat, Rice grain in the tongue		Mating with infected pigs		Yes	Community	Eating raw or undercooked infected meat		I don't know		No						Yes	Other	Eating infected pork with cysts	No						Yes	Occasionally a year	4	Boiled, Roasted		125	Yes	Taeniosis	Yes		I do not know		Yes
KZA	>50	1	None	Farmer		4	Yes	Community	Rice grain in the meat, Rice grain in the tongue		Eating tapeworm eggs containing human faeces		Yes	Community	Eating raw or undercooked infected meat		Presence of proglottids/white segments in stools		No						Yes	Genetic diseases, Abdominal gas from epileptic people		No						Yes	Occasionally a year	2	Boiled		125	Yes	Taeniosis	Yes		I do not know		No	No
KZA	31-50	1	None	Farmer		5	Yes	Community	Rice grain in the meat, Rice grain in the tongue		Eating tapeworm eggs containing human faeces		Yes	Community	Eating raw or undercooked infected meat		Presence of proglottids/white segments in stools, Chronic abdominal pain		No						Yes	Other	Eating infected pork with cysts	No						Yes	Twice a week		Roasted		125	Yes	Taeniosis, epilepsy	No	Stay at home or buy medicine at pharmacy	I do not know		No	No
KZA	31-50	1	None	Farmer		7	Yes	Community	Rice grain in the meat, Rice grain in the tongue		Eating tapeworm eggs containing human faeces		Yes	Community	Drinking unsafe water, Eating unwashed fruit and vegetables		Presence of proglottids/white segments in stools		No						Yes	Other	Eating infected pork with cysts	No						Yes	Once a month		Boiled, Roasted		125	Yes	Epilepsy	I do not know		I do not know		Yes
KZA	31-50	1	None	Farmer		6	Yes	Community	Rice grain in the meat, Rice grain in the tongue		I don't know		Yes	Community	I don't know		Presence of proglottids/white segments in stools		No						Yes	Evil spirits (witchery)		No						Yes	Daily		Roasted		250	Yes	When it was roasted. When cooked no problem	Yes		I do not know		Yes
KZA	31-50	1	None	Farmer		5	Yes	Community	Rice grain in the meat, Rice grain in the tongue		Eating tapeworm eggs containing human faeces		Yes	Community	Eating raw or undercooked infected meat		Presence of proglottids/white segments in stools		No						Yes	Other	Infected pork with cysts	No						Yes	Daily		Roasted, Boiled		125	Yes	Taeniosis	I do not know		I do not know		Yes
KZA	31-50	1	Secondary	Employed		5	Yes	Community, School, Work	Rice grain in the meat, Rice grain in the tongue		Eating tapeworm eggs containing human faeces, Eating pasture with tapeworm eggs, Drinking water with tapeworm eggs		Yes	School, Community	Eating raw or undercooked infected meat		Presence of proglottids/white segments in stools, Diarrhoea, Constipation, Chronic abdominal pain		Yes	School	Epilepsy/seizure		Drinking water containing tapeworm eggs, Eating fruit and vegetables with tapeworm eggs		Yes	Parasitic diseases (cysticercosis)		Yes	School	Abortion, Stillbirth, Baby with abnormalities		Eating food infected with cat faeces		Yes	Twice a week		Roasted		125	Yes	Taeniosis	I do not know		Yes		Yes
KZA	31-50	1	None	Other jobs	Butcher	6	Yes	Community, Work	Rice grain in the meat, Rice grain in the tongue		I don't know		Yes	Community	I don't know		Presence of proglottids/white segments in stools		No						Yes	I don't know		No						Yes	Daily		Roasted		250	Yes	It leads to illnesses	Yes		I do not know		Yes
KZA	>50	1	None	Other jobs	Butcher	6	Yes	Community, Work	Rice grain in the meat, Rice grain in the tongue		Eating tapeworm eggs containing human faeces		Yes	Community	I don't know		Presence of proglottids/white segments in stools		No						Yes	I don't know		No						Yes	Twice a week		Roasted		125	Yes	Taeniosis	Yes		I do not know		Yes
KZA	31-50	2	None	Farmer		7	Yes	Community	Rice grain in the meat, Rice grain in the tongue		I don't know		Yes	Community	Eating raw or undercooked infected meat		Presence of proglottids/white segments in stools		No						Yes	Abdominal gas from epileptic people		No						Yes	Twice a month		Boiled, Fried, Roasted		125	Yes	Taeniosis	Yes		I do not know		Yes
KZA	31-50	1	None	Farmer		5	Yes	Community	Rice grain in the meat, Rice grain in the tongue		I don't know		Yes	Community	I don't know		I don't know		No						Yes	Evil spirits (witchery)		No						Yes	Occasionally a year	2	Roasted, Fried, Boiled		125	Yes	It leads to illnesses	Yes		I do not know		Yes
KZA	31-50	2	None	Farmer		5	Yes	Community	Rice grain in the meat, Rice grain in the tongue		I don't know		Yes	Community	Eating raw or undercooked infected meat		Presence of proglottids/white segments in stools, Chronic abdominal pain		No						Yes	Evil spirits (witchery)		No						No						Yes	Taeniosis	Yes		I do not know		Yes
KZA	18-30	1	Secondary	Other jobs	Unemployed	1	Yes	Community	Rice grain in the meat, Rice grain in the tongue		Eating tapeworm eggs containing human faeces, Eating pasture with tapeworm eggs		Yes	Community, School	Eating raw or undercooked infected meat		Presence of proglottids/white segments in stools		Yes	Community, School	Epilepsy/seizure		Eating fruit and vegetables with tapeworm eggs		Yes	Parasitic diseases (cysticercosis)		No						Yes	Twice a month		Roasted, Boiled, Fried		125	Yes	Taeniosis	Yes		I do not know		Yes
KZA	31-50	2	None	Farmer		2	Yes	Community	Rice grain in the meat, Rice grain in the tongue		I don't know		Yes	Community	I don't know		Presence of proglottids/white segments in stools		No						No	Evil spirits (witchery)		No						Yes	Occasionally a year	1	Boiled, Fried, Roasted		125	Yes	It leads to illnesses	Yes		I do not know		Yes
KZA	18-30	2	None	Farmer		4	Yes	Community	Rice grain in the tongue, Rice grain in the meat		I don't know		Yes	Community	I don't know		I don't know		No						No	I don't know		No						Yes	Occasionally a year	6	Boiled, Fried, Roasted		125	Yes	It leads to illnesses	Yes		I do not know		Yes
KZA	>50	1	Primary	Farmer		6	Yes	Community	Rice grain in the tongue, Rice grain in the meat		Other	Offspring	Yes	Community	Eating raw or undercooked infected meat		Presence of proglottids/white segments in stools		No						No	I don't know		No						Yes	Occasionally a year	1	Boiled, Fried, Roasted		125	Yes	Taeniosis	Yes		I do not know		I do not know	I don't know
KZA	31-50	2	None	Farmer		10	Yes	Community	Rice grain in the tongue, Rice grain in the meat		I don't know		Yes	Community	I don't know		Presence of proglottids/white segments in stools		No						No	I don't know		No						Yes	Occasionally a year	1	Boiled, Fried, Roasted		125	Yes	It leads to illnesses	I do not know		I do not know		I do not know	I don't know
KZA	>50	1	Primary	Farmer		2	Yes	Community	Rice grain in the meat, Rice grain in the tongue		I don't know		Yes	Community	Eating raw or undercooked infected meat		I don't know		No						No	I don't know		No						Yes	Once a month		Roasted, Fried, Boiled		125	Yes	Taeniosis	I do not know		I do not know		I do not know	I don't know
KZA	31-50	2	Primary	Farmer		8	Yes	Community	Rice grain in the tongue, Rice grain in the meat		I don't know		Yes	Hospital/health centre	I don't know		I don't know		No						Yes	Evil spirits (witchery)		No						No						Yes	It leads to illnesses	I do not know		I do not know		I do not know	I don't know
KZA	31-50	1	University	Employed		5	Yes	Community, School, Work	Rice grain in the meat, Rice grain in the tongue		Eating tapeworm eggs containing human faeces, Eating pasture with tapeworm eggs, Drinking water with tapeworm eggs		Yes	Community, School	Eating raw or undercooked infected meat		Presence of proglottids/white segments in stools		Yes	School	Epilepsy/seizure, Chronic headache		Eating fruit and vegetables with tapeworm eggs, Drinking water containing tapeworm eggs		Yes	Parasitic diseases (cysticercosis)		No						Yes	Occasionally a year	4	Boiled		200	Yes	Taeniosis	Yes		I do not know		Yes
KZA	>50	1	Secondary	Farmer		6	Yes	Community	Rice grain in the meat, Rice grain in the tongue		Eating tapeworm eggs containing human faeces, Eating pasture with tapeworm eggs		Yes	Community, School	Eating raw or undercooked infected meat		Presence of proglottids/white segments in stools		No						Yes	Evil spirits (witchery)		No						Yes	Once a month		Boiled, Fried, Roasted		250	Yes	Taeniosis	Yes		I do not know		No	No
KZA	>50	1	None	Farmer		4	Yes	Community	Rice grain in the meat, Rice grain in the tongue		I don't know		Yes	Community	I don't know		Presence of proglottids/white segments in stools, Chronic abdominal pain		No						Yes	Other	Eating infected pork	No						No						Yes	Epilepsy	No	Drink banana beer	I do not know		No	I don't know
KZA	31-50	2	Primary	Farmer		5	Yes	Community	Rice grain in the meat, Rice grain in the tongue		Other	Offspring	Yes	Community	I don't know		I don't know		No						Yes	Evil spirits (witchery), Genetic diseases		No						Yes	Once a month		Roasted, Fried, Boiled		120	Yes	It leads to illnesses. She used to eat infected pigs as it is cheaper	Yes		I do not know		Yes
KZA	18-30	2	Primary	Farmer		3	No						Yes	School	Eating raw or undercooked infected meat		I don't know		No						Yes	I don't know		No						Yes	Once a month		Boiled, Roasted, Fried		150	Yes	Taeniosis	Yes		I do not know		Yes
KZA	18-30	2	Primary	Farmer		6	Yes	Community	Rice grain in the meat, Rice grain in the tongue		I don't know		Yes	Community	I don't know		I don't know		No						Yes	I don't know		No						Yes	Once a month		Boiled, Fried, Roasted		120	No		Yes		I do not know		Yes
KZA	18-30	2	Primary	Farmer		3	Yes	Community	Rice grain in the meat, Rice grain in the tongue		I don't know		Yes	Community	I don't know		I don't know		No						Yes	I don't know		No						Yes	Twice a month		Boiled, Roasted, Fried		120	Yes	It leads to illnesses	Yes		I do not know		Yes
KZA	>50	1	Primary	Farmer		3	Yes	Community	Rice grain in the meat, Rice grain in the tongue		I don't know		Yes	Community	Eating raw or undercooked infected meat		Chronic abdominal pain, Presence of proglottids/white segments in stools		No						Yes	I don't know		No						Yes	Occasionally a year	1	Boiled, Roasted, Fried		120	Yes	Taeniosis	Yes		I do not know		No	Yes
KZA	31-50	2	None	Farmer		6	Yes	Community	Rice grain in the meat, Rice grain in the tongue		I don't know		Yes	Community	Eating raw or undercooked infected meat		I don't know		No						No	I don't know		No						Yes	Occasionally a year	4	Roasted, Fried, Boiled		125	Yes	Taeniosis	I do not know		I do not know		I do not know	I don't know
KZA	31-50	1	None	Farmer		6	Yes	Community	Rice grain in the meat, Rice grain in the tongue		Other	Offspring	Yes	Community	I don't know		I don't know		No						Yes	Other	Eating infected pork	No						Yes	Occasionally a year	6	Boiled, Roasted, Fried		125	Yes	Epilepsy	I do not know		I do not know		I do not know	I don't know
KZA	18-30	2	Primary	Farmer		8	Yes	Community	Rice grain in the tongue, Rice grain in the meat		I don't know		Yes	Community	Eating raw or undercooked infected meat		Presence of proglottids/white segments in stools		No						Yes	I don't know		No						Yes	Occasionally a year	2	Boiled, Roasted, Fried		120	Yes	Taeniosis	I do not know		I do not know		I do not know	I don't know
KZA	18-30	2	Secondary	Farmer		2	Yes	Community	Rice grain in the tongue, Rice grain in the meat		I don't know		Yes	Community	Eating raw or undercooked infected meat		Chronic abdominal pain, Presence of proglottids/white segments in stools, Constipation		No						Yes	I don't know		No						Yes	Once a month		Roasted		125	Yes	Taeniosis	Yes		I do not know		No	No
KZA	18-30	2	Primary	Farmer		7	Yes	Community	Rice grain in the tongue		I don't know		Yes	Community	Eating raw or undercooked infected meat		I don't know		No						Yes	I don't know		No						Yes	Occasionally a year	6	Roasted, Fried, Boiled		125	Yes	Taeniosis	Yes		I do not know		Yes
KZA	31-50	2	Primary	Farmer		8	Yes	Community	Rice grain in the tongue, Rice grain in the meat		I don't know		Yes	Community	Eating raw or undercooked infected meat		I don't know		No						Yes	I don't know		No						Yes	Once a month		Roasted, Fried, Boiled		200	Yes	Taeniosis	Yes		I do not know		No	I don't know
KZA	31-50	1	Primary	Farmer		5	Yes	Community	Rice grain in the tongue, Rice grain in the meat		I don't know		Yes	Community	I don't know		I don't know		No						Yes	I don't know		No						Yes	Occasionally a year	1	Roasted, Boiled, Fried		150	Yes	It leads to illnesses	Yes		I do not know		Yes
KZA	>50	1	None	Farmer		3	Yes	Community	Rice grain in the meat, Rice grain in the tongue		Other	Offspring	Yes	Community	I don't know		Presence of proglottids/white segments in stools		No						No	I don't know		No						Yes	Occasionally a year	4	Roasted		125	Yes	It leads to illnesses	Yes		I do not know		Yes
KZA	>50	1	None	Other jobs	Butcher	5	Yes	Community	Rice grain in the meat, Rice grain in the tongue		Mating with infected pigs, Other	Offspring	Yes	Community	Drinking unsafe water, Eating unwashed fruit and vegetables		I don't know		No						Yes	Parasitic diseases (cysticercosis)		No						Yes	Daily		Roasted		125	Yes	Epilepsy	No	Stay at home	I do not know		Yes
KZA	>50	1	Primary	Other jobs	Butcher	7	Yes	Community, Work	Rice grain in the meat, Rice grain in the tongue		Other	Offspring	Yes	Community	Eating raw or undercooked infected meat		Presence of proglottids/white segments in stools		No						Yes	Parasitic diseases (cysticercosis)		No						Yes	Daily		Roasted		125	Yes	Taeniosis	Yes		I do not know		Yes
KZA	>50	1	None	Farmer		6	Yes	Community	Rice grain in the meat, Rice grain in the tongue		Other	Offspring	Yes	Community	I don't know		Presence of proglottids/white segments in stools		No						Yes	Genetic diseases		No						Yes	Once a month		Roasted		125	Yes	It leads to illnesses	Yes		I do not know		Yes
KZA	31-50	1	Primary	Farmer		5	Yes	Community	Rice grain in the tongue, Other	Eye	I don't know		Yes	Community	Eating raw or undercooked infected meat		I don't know		No						No	I don't know		No						Yes	Occasionally a year	2	Roasted, Boiled, Fried		125	Yes	Taeniosis	I do not know		I do not know		I do not know	I don't know
KZA	18-30	2	None	Farmer		5	Yes	Community	Rice grain in the tongue, Rice grain in the meat		I don't know		Yes	Community	I don't know		I don't know		No						Yes	I don't know		No						Yes	Once a month		Roasted, Fried, Boiled		125	Yes	It leads to illnesses	Yes		I do not know		Yes
KZA	31-50	1	None	Farmer		6	Yes	Community	Rice grain in the tongue, Rice grain in the meat		Mating with infected pigs		Yes	Community	I don't know		I don't know		No						No	I don't know		No						Yes	Twice a week		Roasted		125	Yes	It leads to illnesses	No	Poverty to afford medical costs	I do not know		No	No
KZA	31-50	1	None	Farmer		10	Yes	Community	Rice grain in the tongue, Rice grain in the meat		Eating tapeworm eggs containing human faeces		Yes	Community	Eating raw or undercooked infected meat		I don't know		No						No	I don't know		No						Yes	Once a week		Roasted		125	Yes	Taeniosis	Yes		I do not know		Yes
KZA	31-50	1	Primary	Farmer		5	Yes	Community	Rice grain in the meat, Rice grain in the tongue		Eating tapeworm eggs containing human faeces		Yes	Community	Eating raw or undercooked infected meat, Eating unwashed fruit and vegetables		I don't know		No						Yes	Other	Eating infected pork with cysts	No						Yes	Once a month		Roasted, Boiled		125	Yes	Taeniosis	No	Poverty limit them	I do not know		Yes
KZA	31-50	1	None	Other jobs	Butcher	3	Yes	Community, Work	Rice grain in the meat, Rice grain in the tongue		Eating tapeworm eggs containing human faeces		Yes	Community	Eating raw or undercooked infected meat		I don't know		No						Yes	Other	Eating infected pork with cysts	No						Yes	Twice a week		Roasted		125	Yes	Taeniosis	Yes		I do not know		Yes
KZA	31-50	1	None	Other jobs	Butcher	7	Yes	Community	Rice grain in the tongue, Rice grain in the meat		Mating with infected pigs		Yes	Community	Eating raw or undercooked infected meat		I don't know		No						No	I don't know		No						Yes	Daily		Roasted		125	Yes	Taeniosis	Yes		I do not know		Yes
KZA	>50	2	None	Farmer		5	Yes	Community	Rice grain in the tongue, Rice grain in the meat		I don't know		Yes	Community	I don't know		Presence of proglottids/white segments in stools		No						No	I don't know		No						Yes	Occasionally a year	6	Boiled, Fried, Roasted		125	Yes	She does not know. She used to eat infected pork with cysts.	Yes		I do not know		Yes
KZA	>50	1	None	Farmer		6	Yes	Community	Rice grain in the tongue, Rice grain in the meat		I don't know		Yes	Community	Eating raw or undercooked infected meat		Chronic abdominal pain, Presence of proglottids/white segments in stools, Constipation, Diarrhoea		No						Yes	Other	Eating infected pork with cysts	No						No						Yes	Taeniosis	Yes		I do not know		Yes
KZA	31-50	2	None	Farmer		6	Yes	Community	Rice grain in the meat, Rice grain in the tongue		I don't know		Yes	Community	I don't know		Chronic abdominal pain, Constipation, Presence of proglottids/white segments in stools		No						No	Evil spirits (witchery)		No						Yes	Occasionally a year	1	Boiled, Fried, Roasted		120	Yes	It leads to illnesses. She used to eat infected pigs which leads to her taeniosis	Yes		I do not know		Yes
KZA	>50	2	None	Farmer		4	Yes	Community	Rice grain in the tongue		I don't know		Yes	Community	Eating raw or undercooked infected meat		Presence of proglottids/white segments in stools		No						No	Evil spirits (witchery)		No						Yes	Occasionally a year	1	Boiled, Fried, Roasted		125	Yes	Taeniosis	Yes		I do not know		Yes
KZA	31-50	2	Primary	Farmer		7	Yes	Community	Rice grain in the tongue, Rice grain in the meat		I don't know		Yes	Community	I don't know		I don't know		No						Yes	Evil spirits (witchery)		No						Yes	Occasionally a year	1	Boiled, Fried, Roasted		125	No		I do not know		I do not know		No	No
KZA	>50	2	None	Farmer		6	Yes	Community	Rice grain in the tongue		I don't know		Yes	Community	Eating raw or undercooked infected meat		Chronic abdominal pain, Constipation, Presence of proglottids/white segments in stools		No						No	Evil spirits (witchery)		No						Yes	Occasionally a year	2	Boiled, Fried, Roasted		120	Yes	Taeniosis	Yes		I do not know		Yes
KZA	31-50	2	None	Farmer		2	Yes	Community	Rice grain in the tongue		I don't know		Yes	Community	I don't know		I don't know		No						No	Evil spirits (witchery)		No						Yes	Occasionally a year	1	Roasted, Fried, Boiled		125	Yes	It leads to illnesses	Yes		I do not know		No	No
KZA	>50	1	None	Farmer		8	Yes	Community	Rice grain in the tongue, Rice grain in the meat, Other	Eye	I don't know		Yes	Community	I don't know		I don't know		No						No	I don't know		No						Yes	Occasionally a year	4	Boiled, Fried, Roasted		120	Yes	It leads to illnesses	Yes		I do not know		Yes
KZA	31-50	2	Primary	Farmer		5	Yes	Community	I do not know		I don't know		Yes	Community	I don't know		I don't know		No						Yes	Evil spirits (witchery)		No						Yes	Occasionally a year	1	Fried, Roasted, Boiled		125	Yes	It leads to illnesses	I do not know		I do not know		Yes
KZA	31-50	2	Primary	Farmer		5	Yes	Community	Rice grain in the tongue, Rice grain in the meat		I don't know		Yes	Community	I don't know		I don't know		No						No	Evil spirits (witchery)		No						Yes	Occasionally a year	2	Roasted, Fried, Boiled		120	Yes	It leads to illnesses	Yes		I do not know		I do not know	I don't know
KZA	31-50	2	None	Farmer		6	Yes	Community	Rice grain in the meat, Rice grain in the tongue		I don't know		Yes	Community	I don't know		I don't know		No						Yes	Evil spirits (witchery)		No						Yes	Occasionally a year	1	Roasted, Fried, Boiled		150	Yes	It leads to illnesses	Yes		I do not know		Yes
KZA	31-50	2	None	Farmer		7	Yes	Community	Rice grain in the tongue, Rice grain in the meat		I don't know		Yes	Community	I don't know		I don't know		No						Yes	Evil spirits (witchery), Other	Eating infected pork	No						Yes	Occasionally a year	2	Roasted, Fried, Boiled		120	Yes	It leads to epilepsy	Yes		I do not know		Yes
KZA	31-50	1	None	Farmer		8	Yes	Community	Rice grain in the tongue, Rice grain in the meat		I don't know		Yes	Community	Eating raw or undercooked infected meat		Presence of proglottids/white segments in stools		No						No	Evil spirits (witchery)		No						Yes	Occasionally a year	4	Roasted, Fried, Boiled		150	Yes	Taeniosis	Yes		I do not know		Yes
KZA	31-50	2	None	Farmer		6	Yes	Community	Rice grain in the tongue, Rice grain in the meat		I don't know		Yes	Community	Eating raw or undercooked infected meat		I don't know		No						Yes	Evil spirits (witchery)		No						Yes	Occasionally a year	6	Roasted, Fried, Boiled		200	Yes	Taeniosis	Yes		I do not know		No	No
KZA	18-30	2	Primary	Farmer		6	Yes	Community	Rice grain in the tongue, Rice grain in the meat		I don't know		Yes	Community	I don't know		I don't know		No						Yes	Evil spirits (witchery)		No						Yes	Occasionally a year	4	Roasted		125	Yes	It leads to illnesses	I do not know		I do not know		No	No
KZA	31-50	1	Secondary	Employed		5	Yes	School, Community	Rice grain in the meat, Rice grain in the tongue		Eating tapeworm eggs containing human faeces, Eating pasture with tapeworm eggs, Drinking water with tapeworm eggs		Yes	School, Community	Eating raw or undercooked infected meat		Presence of proglottids/white segments in stools		Yes	School, Hospital/health centre	Epilepsy/seizure		Eating fruit and vegetables with tapeworm eggs, Drinking water containing tapeworm eggs		Yes	Parasitic diseases (cysticercosis)		Yes	School, Community	Baby with abnormalities, Abortion		Eating food infected with cat faeces, Eating raw or undercooked meat from infected animals		Yes	Occasionally a year	4	Roasted, Boiled, Fried		125	Yes	Taeniosis	Yes		Yes		Yes
KZA	18-30	2	Secondary	Farmer		4	Yes	Community	I do not know		I don't know		Yes	Community	Eating raw or undercooked infected meat		I don't know		No						No	I don't know		No						Yes	Occasionally a year	2	Roasted		125	Yes	Taeniosis	I do not know		I do not know		I do not know	I don't know
KZA	18-30	1	Secondary	Employed		3	Yes	School, Community	Rice grain in the tongue, Rice grain in the meat		Eating tapeworm eggs containing human faeces		Yes	Community	Eating raw or undercooked infected meat		Presence of proglottids/white segments in stools		Yes	School	Epilepsy/seizure		Eating fruit and vegetables with tapeworm eggs, Drinking water containing tapeworm eggs		Yes	Parasitic diseases (cysticercosis)		Yes	School	Baby with abnormalities, Abortion		Eating food infected with cat faeces, Eating raw or undercooked meat from infected animals		Yes	Occasionally a year	2	Roasted		125	Yes	Taeniosis	Yes		Yes		Yes
KZA	18-30	1	Secondary	Other jobs	Butcher	3	Yes	Community, Work	Rice grain in the meat, Rice grain in the tongue		I don't know		Yes	Community	Eating raw or undercooked infected meat		I don't know		No						No	I don't know		No						Yes	Daily		Roasted		125	Yes	Taeniosis	I do not know		I do not know		I do not know	I don't know
KZA	31-50	2	Primary	Farmer		6	Yes	Community	Rice grain in the tongue, Rice grain in the meat		I don't know		Yes	Community	I don't know		I don't know		No						Yes	Evil spirits (witchery)		No						Yes	Occasionally a year	2	Roasted		125	No		Yes		I do not know		Yes
KZA	18-30	2	Primary	Farmer		9	Yes	Community	Rice grain in the meat		I don't know		Yes	Community	Eating raw or undercooked infected meat		Presence of proglottids/white segments in stools		No						Yes	I don't know		No						Yes	Occasionally a year	2	Boiled		110	Yes	Taeniosis	I do not know		I do not know		I do not know	I don't know
KZA	18-30	2	Primary	Farmer		5	Yes	Community	Rice grain in the tongue		I don't know		Yes	Community	I don't know		I don't know		No						Yes	Evil spirits (witchery)		Yes	Hospital/health centre	Abortion		Eating raw or undercooked meat from infected animals, Eating food infected with cat faeces		Yes	Twice a month		Roasted, Boiled, Fried		125	Yes	It leads to illnesses	I do not know		Yes		No	No
KZA	31-50	2	None	Farmer		6	Yes	Community	Rice grain in the tongue		Eating tapeworm eggs containing human faeces		Yes	Community	I don't know		Presence of proglottids/white segments in stools		No						No	Evil spirits (witchery)		No						Yes	Occasionally a year	4	Boiled, Fried, Roasted		125	Yes	It leads to illnesses	No	Stay at home	I do not know		No	No
KZA	31-50	1	None	Farmer		5	Yes	Community	Rice grain in the tongue		Other	Lack of hygiene	Yes	Community	I don't know		I don't know		No						Yes	Evil spirits (witchery)		No						Yes	Occasionally a year	1	Roasted, Boiled		125	No		I do not know		I do not know		Yes
KZA	18-30	2	Primary	Farmer		4	Yes	Community	I do not know		I don't know		Yes	Community	I don't know		I don't know		No						Yes	Evil spirits (witchery)		No						No						No		I do not know		I do not know		No	I don't know
KZA	31-50	1	None	Farmer		7	Yes	Community	Rice grain in the tongue		Eating tapeworm eggs containing human faeces		Yes	Community	I don't know		Diarrhoea, Presence of proglottids/white segments in stools, Constipation, Chronic abdominal pain		No						Yes	Other	Eating infected pork	No						Yes	Once a month		Roasted		125	No		No	Drinking Banana beer, umucutsa	I do not know		Yes
KZA	>50	1	Secondary	Employed		6	Yes	Community, School	Rice grain in the tongue, Rice grain in the meat		Eating tapeworm eggs containing human faeces, Eating pasture with tapeworm eggs, Drinking water with tapeworm eggs		Yes	School, Hospital/health centre, Community	Eating raw or undercooked infected meat		Presence of proglottids/white segments in stools		Yes	School, Hospital/health centre, Community	Chronic headache, Epilepsy/seizure		Eating fruit and vegetables with tapeworm eggs, Drinking water containing tapeworm eggs		Yes	Parasitic diseases (cysticercosis) , Trauma during childbirth, Genetic diseases, Other	Trauma from accident	Yes	Hospital/health centre, School	Abortion, Stillbirth, Baby with abnormalities		Eating food infected with cat faeces, Eating raw or undercooked meat from infected animals, Drinking water infected with cat faeces, Transplacental transmission (mother-baby)		Yes	Occasionally a year	4	Roasted, Boiled, Fried		250	Yes	Taeniosis	No	Traditional medicine	Yes		Yes
KZA	31-50	1	Secondary	Farmer		6	Yes	Community	Rice grain in the tongue		I don't know		Yes	Community	I don't know		Presence of proglottids/white segments in stools		No						Yes	I don't know		Yes	Community	Abortion		I don't know		Yes	Once a month		Boiled, Fried, Roasted		250	Yes	It leads to illnesses	I do not know		Yes		I do not know	I don't know
KZA	18-30	1	University	Other jobs	Unemployed	7	Yes	Community	Rice grain in the tongue		Eating tapeworm eggs containing human faeces		Yes	School	Eating raw or undercooked infected meat		Presence of proglottids/white segments in stools		No						Yes	Genetic diseases		No						No						Yes	Taeniosis	I do not know		I do not know		Yes
KZA	18-30	2	None	Farmer		5	Yes	Community	Rice grain in the tongue		I don't know		Yes	Community	Eating raw or undercooked infected meat		I don't know		No						Yes	Evil spirits (witchery)		No						No						Yes	Taeniosis	Yes		I do not know		I do not know	I don't know
KZA	31-50	1	Secondary	Farmer		4	Yes	Community	I do not know		I don't know		Yes	Community	I don't know		I don't know		No						No	I don't know		No						Yes	Once a month		Roasted, Boiled		125	Yes	It leads to illnesses	I do not know		I do not know		I do not know	I don't know
KZA	31-50	1	None	Farmer		10	Yes	Community	Rice grain in the tongue, Rice grain in the meat		I don't know		Yes	Community	Eating raw or undercooked infected meat		I don't know		No						Yes	Evil spirits (witchery)		No						Yes	Occasionally a year	2	Roasted, Boiled		125	Yes	Taeniosis	Yes		I do not know		Yes
KZA	31-50	1	None	Farmer		8	Yes	Community	Rice grain in the meat, Rice grain in the tongue		I don't know		No						No						No	I don't know		No						Yes	Twice a week		Roasted		250	No		I do not know		I do not know		No	No
KZA	18-30	2	None	Farmer		4	Yes	Community	Rice grain in the tongue		I don't know		Yes	Community	I don't know		I don't know		No						No	I don't know		No						Yes	Twice a week		Roasted		125	Yes	It leads to illnesses	I do not know		I do not know		I do not know	I don't know
KZA	31-50	1	None	Farmer		6	Yes	Community	Rice grain in the meat, Rice grain in the tongue		I don't know		Yes	Community	I don't know		Presence of proglottids/white segments in stools		No						Yes	I don't know		No						Yes	Daily		Roasted		125	Yes	It leads to illnesses	No	They stay at home	I do not know		No	No
KZA	18-30	2	None	Farmer		3	Yes	Community	Rice grain in the tongue, Rice grain in the meat		Other	Eating feed mixed with salt	Yes	Community	I don't know		I don't know		No						Yes	Evil spirits (witchery)		Yes	Hospital/health centre	Abortion		I don't know		Yes	Twice a week		Roasted		125	Yes	It leads to illnesses	Yes		Yes		No	No
KZA	18-30	1	None	Farmer		3	Yes	Community	Rice grain in the meat, Rice grain in the tongue		I don't know		No						No						Yes	Evil spirits (witchery)		No						Yes	Twice a week		Roasted		125	Yes	It leads to illnesses	I do not know		I do not know		I do not know	I don't know
KZA	>50	1	Primary	Employed		5	Yes	Community	Rice grain in the meat, Rice grain in the tongue		Eating tapeworm eggs containing human faeces		Yes	Community	Eating raw or undercooked infected meat		Presence of proglottids/white segments in stools		No						Yes	Other	Eating infected pork	No						Yes	Once a week		Roasted		125	Yes	Taeniosis, epilepsy	I do not know		No	Traditional medicine	No	No
KZA	18-30	1	None	Farmer		7	Yes	Community	Rice grain in the meat, Rice grain in the tongue		I don't know		Yes	Community	I don't know		I don't know		No						Yes	Other	Eating infected pork	No						Yes	Twice a week		Roasted		125	Yes	Epilepsy	I do not know		I do not know		I do not know	I don't know
KZA	18-30	1	None	Farmer		1	Yes	Community	Rice grain in the meat, Rice grain in the tongue		I don't know		Yes	Community	Eating raw or undercooked infected meat		I don't know		No						Yes	Other	Eating infected pork	No						Yes	Daily		Roasted		250	Yes	Taeniosis	I do not know		I do not know		Yes
KZA	18-30	1	Primary	Farmer		4	Yes	Community	Rice grain in the meat, Rice grain in the tongue		I don't know		Yes	Community	Eating unwashed fruit and vegetables		I don't know		No						Yes	I don't know		No						Yes	Daily		Roasted		125	No		Yes		I do not know		Yes
KZA	18-30	1	None	Farmer		4	Yes	Community	Rice grain in the tongue, Rice grain in the meat		I don't know		Yes	Community	I don't know		I don't know		No						Yes	I don't know		No						Yes	Daily		Roasted		125	No		I do not know		I do not know		No	No
KZA	>50	1	Primary	Other jobs	Butcher	7	Yes	Community, Work	Rice grain in the meat, Rice grain in the tongue		Other	Offspring	Yes	Community	I don't know		Presence of proglottids/white segments in stools		No						Yes	Other	Eating infected pork	No						Yes	Daily		Roasted		125	Yes	Epilepsy	No	Traditional medicine: umubirizi, umupfunyantoke	I do not know		No	No
KZA	18-30	1	Primary	Other jobs	Butcher	3	Yes	Community, Work	Rice grain in the meat, Rice grain in the tongue		I don't know		Yes	Community	Eating raw or undercooked infected meat		Chronic abdominal pain		No						Yes	Evil spirits (witchery)		No						Yes	Daily		Roasted		125	Yes	Taeniosis	I do not know		I do not know		Yes
KZA	18-30	1	None	Other jobs	Butcher	3	Yes	Community, Work	Rice grain in the meat, Rice grain in the tongue		I don't know		Yes	Community	I don't know		I don't know		No						Yes	Evil spirits (witchery), Other	Eating infected pork leads to epilepsy	No						Yes	Daily		Roasted		125	Yes	Epilepsy	I do not know		I do not know		No	No
KZA	31-50	1	Secondary	Employed		6	Yes	School, Community	Rice grain in the meat, Rice grain in the tongue		Eating tapeworm eggs containing human faeces, Eating pasture with tapeworm eggs, Drinking water with tapeworm eggs		Yes	School, Community	Eating raw or undercooked infected meat		Constipation, Presence of proglottids/white segments in stools, Chronic abdominal pain		Yes	School	Epilepsy/seizure		Eating fruit and vegetables with tapeworm eggs		Yes	Parasitic diseases (cysticercosis)		Yes	School	Abortion, Baby with abnormalities		Eating food infected with cat faeces		No						Yes	Taeniosis	Yes		Yes		Yes
NZI	31-50	2	Primary	Farmer		4	Yes	Community	I do not know		I don't know		Yes	Community	I don't know		I don't know		No						Yes	I don't know		No						Yes	Occasionally a year	2	Roasted		125	Yes	It leads to illnesses	I do not know		I do not know		No	No
NZI	>50	1	None	Farmer		8	Yes	Community	Rice grain in the meat, Rice grain in the tongue		I don't know		Yes	Community	I don't know		Presence of proglottids/white segments in stools		No						Yes	I don't know		No						Yes	Twice a month		Roasted		125	Yes	It leads to illnesses	I do not know		I do not know		I do not know	I don't know
NZI	31-50	1	Secondary	Other jobs	Unemployed	3	Yes	Community	Rice grain in the tongue, Rice grain in the meat		Other	Eating foods with salt	Yes	Community	Eating raw or undercooked infected meat		I don't know		No						Yes	Genetic diseases		No						Yes	Occasionally a year	4	Roasted		125	Yes	Taeniosis	I do not know		I do not know		Yes
NZI	31-50	2	Secondary	Employed		7	Yes	Community	I do not know		I don't know		Yes	Community	Eating raw or undercooked infected meat		I don't know		No						Yes	I don't know		Yes	Community, Hospital/health centre	Abortion, Baby with abnormalities		I don't know		No						Yes	Taeniosis	No	Stay at home	Yes		Yes
NZI	18-30	2	None	Farmer		7	Yes	Community	Rice grain in the tongue		I don't know		No						No						No	Genetic diseases, Evil spirits (witchery)		No						No						Yes	It leads to illnesses	I do not know		I do not know		Yes
NZI	>50	2	None	Farmer		6	Yes	Community	Rice grain in the meat, Rice grain in the tongue		I don't know		Yes	Community	Eating raw or undercooked infected meat		I don't know		No						Yes	Evil spirits (witchery)		No						Yes	Twice a month		Roasted		125	Yes	Taeniosis	I do not know		I do not know		Yes
NZI	18-30	2	None	Farmer		5	Yes	Community	Rice grain in the tongue, Rice grain in the meat		I don't know		No						No						Yes	Evil spirits (witchery)		No						Yes	Once a month		Boiled, Fried		150	Yes	It leads to illnesses	I do not know		I do not know		Yes
NZI	>50	2	None	Farmer		6	Yes	Community	Rice grain in the meat, Rice grain in the tongue		I don't know		Yes	Community	Eating raw or undercooked infected meat		Presence of proglottids/white segments in stools		No						No	Genetic diseases		No						No						Yes	Taeniosis	I do not know		I do not know		Yes
NZI	31-50	2	Secondary	Employed		7	Yes	Community	Rice grain in the tongue		I don't know		Yes	School, Community	Eating raw or undercooked infected meat		I don't know		No						No	I don't know		Yes	Hospital/health centre, Community	Abortion		I don't know		No						Yes	Taeniosis	I do not know		Yes		I do not know	I don't know
NZI	18-30	2	Primary	Other jobs	Student	5	No						Yes	Community	I don't know		I don't know		No						Yes	I don't know		No						No						Yes	I don't know	I do not know		I do not know		Yes
NZI	31-50	2	University	Other jobs	Unemployed	4	Yes	Community	Rice grain in the tongue, Rice grain in the meat		I don't know		Yes	School	Eating raw or undercooked infected meat		I don't know		No						Yes	Genetic diseases		No						No						Yes	Taeniosis	Yes		I do not know		Yes
NZI	31-50	1	None	Farmer		4	Yes	Community	Rice grain in the tongue, Rice grain in the meat, Other	Eye	Eating tapeworm eggs containing human faeces		Yes	Community	Eating raw or undercooked infected meat		I don't know		No						Yes	Other, Evil spirits (witchery)	Eating infected pork with cysts	No						Yes	Twice a week		Roasted, Boiled		250	Yes	Taeniosis, epilepsy	No	Stay at home	I do not know		No	I don't know
NZI	18-30	1	Primary	Farmer		6	Yes	Community	Rice grain in the tongue		I don't know		Yes	School	Eating raw or undercooked infected meat		I don't know		No						Yes	I don't know		No						Yes	Twice a month		Boiled		125	Yes	Taeniosis	Yes		I do not know		Yes
NZI	18-30	2	None	Farmer		5	Yes	Community	Rice grain in the tongue		I don't know		Yes	Community	I don't know		I don't know		No						Yes	I don't know		No						No						Yes	It leads to illnesses	I do not know		I do not know		No	No
NZI	31-50	1	Primary	Farmer		7	Yes	Community	Rice grain in the meat, Rice grain in the tongue		Eating tapeworm eggs containing human faeces, Mating with infected pigs		Yes	Community	I don't know		I don't know		No						Yes	I don't know		No						No						Yes	It leads to illnesses	Yes		I do not know		Yes
NZI	>50	1	None	Other jobs	Butcher	6	Yes	Community, Work	Rice grain in the tongue, Rice grain in the meat		Eating tapeworm eggs containing human faeces		Yes	Community	I don't know		Presence of proglottids/white segments in stools		No						No	I don't know		No						Yes	Twice a week		Roasted		125	Yes	It leads to illnesses	No	It leads to umubirizi	I do not know		Yes
NZI	31-50	1	Primary	Farmer		6	Yes	Community	Rice grain in the meat, Rice grain in the tongue		Eating tapeworm eggs containing human faeces		Yes	Community	Eating unwashed fruit and vegetables, Drinking unsafe water		I don't know		No						No	I don't know		No						Yes	Twice a week		Roasted		125	Yes	It leads to illnesses	I do not know		I do not know		I do not know	I don't know
NZI	>50	1	Primary	Farmer		2	Yes	Community	Rice grain in the meat, Rice grain in the tongue		Eating tapeworm eggs containing human faeces, Mating with infected pigs		Yes	Community	I don't know		Presence of proglottids/white segments in stools, Chronic abdominal pain, Constipation		No						Yes	Other	Eating infected pork with cysts	No						Yes	Twice a week		Roasted		125	Yes	Epilepsy	Yes		I do not know		Yes
NZI	31-50	1	None	Farmer		6	Yes	Community, Work	Rice grain in the meat, Rice grain in the tongue		Eating tapeworm eggs containing human faeces		Yes	Community	Eating raw or undercooked infected meat		Presence of proglottids/white segments in stools		No						Yes	Genetic diseases, Other	Eating infected pork with cysts	No						Yes	Daily		Roasted		100	Yes	Taeniosis , epilepsy	Yes		I do not know		No	I don't know
NZI	18-30	1	Primary	Other jobs	Butcher	3	Yes	Community, Work	Rice grain in the tongue, Rice grain in the meat		I don't know		Yes	Community	Eating unwashed fruit and vegetables, Drinking unsafe water		I don't know		No						Yes	Other	Eating infected pork with cysts	No						Yes	Twice a week		Roasted		125	Yes	It leads to illnesses	No	Stay at home	I do not know		No	Yes
NZI	>50	1	None	Farmer		6	Yes	Community, Work	Rice grain in the meat, Rice grain in the tongue		Eating tapeworm eggs containing human faeces		Yes	Community	Eating raw or undercooked infected meat		Presence of proglottids/white segments in stools		No						No	Other	Eating infected pork with cysts	No						Yes	Twice a week		Roasted		250	Yes	Taeniosis	No	Traditional medicine	I do not know		No	I don't know
NZI	18-30	1	None	Farmer		2	Yes	Community	Rice grain in the meat, Rice grain in the tongue		Eating tapeworm eggs containing human faeces		Yes	Community	Eating raw or undercooked infected meat		I don't know		No						No	Other	Eating infected pork with cysts	No						Yes	Twice a week		Roasted		125	Yes	Taeniosis	No	Stay at home	I do not know		I do not know	I don't know
NZI	31-50	1	None	Farmer		3	Yes	Community	Rice grain in the meat, Rice grain in the tongue		Eating tapeworm eggs containing human faeces		Yes	Community	Drinking unsafe water, Eating unwashed fruit and vegetables		I don't know		No						Yes	I don't know		No						Yes	Twice a week		Roasted		125	Yes	It leads to illnesses	No	Stay at home	I do not know		Yes
NZI	18-50	1	None	Farmer		3	Yes	Community	Rice grain in the tongue, Rice grain in the meat		Eating tapeworm eggs containing human faeces		Yes	Community	Eating raw or undercooked infected meat		I don't know		No						No	I don't know		No						Yes	Twice a week		Roasted		125	Yes	It leads to illnesses	I do not know		I do not know		I do not know	I don't know
NZI	18-30	1	None	Other jobs	Butcher	6	Yes	Community, Work	Rice grain in the meat, Rice grain in the tongue		I don't know		Yes	Community	Eating raw or undercooked infected meat		Presence of proglottids/white segments in stools		No						Yes	Other	Eating infected pork with cysts	No						Yes	Daily		Roasted		250	Yes	It leads to taeniosis	Yes		I do not know		No	I don't know
NZI	31-50	1	None	Farmer		8	Yes	Community	Rice grain in the meat, Rice grain in the tongue		Eating tapeworm eggs containing human faeces		Yes	Community	Eating raw or undercooked infected meat		I don't know		No						Yes	I don't know		No						Yes	Once a month		Roasted		125	Yes	Taeniosis	Yes		I do not know		No	I don't know
NZI	>50	1	None	Farmer		9	Yes	Community	Rice grain in the meat, Rice grain in the tongue		Eating tapeworm eggs containing human faeces		Yes	Community	Eating raw or undercooked infected meat		Presence of proglottids/white segments in stools, Chronic abdominal pain		No						Yes	I don't know		No						Yes	Once a week		Roasted		125	Yes	Taeniosis	Yes		I do not know		No	Yes
NZI	18-30	1	None	Farmer		4	Yes	Community	Rice grain in the meat, Rice grain in the tongue		Other	Eating feed with salt	Yes	Community	I don't know		I don't know		No						No	I don't know		No						Yes	Occasionally a year	1	Boiled		125	Yes	It leads to illnesses	Yes		I do not know		No	No
NZI	18-30	2	None	Farmer		6	Yes	Community	I do not know		I don't know		No						No						Yes	I don't know		No						Yes	Occasionally a year	3	Boiled		120	No		I do not know		I do not know		I do not know	I don't know
NZI	18-30	2	None	Farmer		5	Yes	Community	Rice grain in the tongue, Rice grain in the meat		Other	Eating feed mixed with salt	Yes	Community	I don't know		I don't know		No						Yes	I don't know		No						Yes	Occasionally a year	3	Boiled, Roasted		125	Yes	It leads to illnesses	No	Stay at home	I do not know		No	No
NZI	>50	1	None	Farmer		6	Yes	Community	Rice grain in the tongue, Rice grain in the meat		I don't know		Yes	Community	Eating raw or undercooked infected meat		I don't know		No						Yes	I don't know		No						Yes	Occasionally a year	6	Roasted, Boiled		125	Yes	Taeniosis	Yes		I do not know		No	I don't know
NZI	31-50	2	Primary	Farmer		6	Yes	Community	Rice grain in the tongue		I don't know		Yes	Community	I don't know		Presence of proglottids/white segments in stools		No						Yes	Genetic diseases		No						Yes	Once a month		Roasted		125	Yes	It leads to illnesses	Yes		I do not know		No	Yes
NZI	>50	1	Primary	Employed		4	Yes	Community, Work	Rice grain in the meat, Rice grain in the tongue		Eating tapeworm eggs containing human faeces		Yes	Community	Eating raw or undercooked infected meat		Presence of proglottids/white segments in stools		Yes	Community	Epilepsy/seizure		Eating fruit and vegetables with tapeworm eggs		Yes	Parasitic diseases (cysticercosis)		No						Yes	Twice a week		Roasted, Boiled		125	Yes	Taeniosis	Yes		I do not know		Yes
NZI	18-30	1	None	Farmer		4	Yes	Community	Rice grain in the meat		I don't know		Yes	Community	I don't know		I don't know		No						Yes	I don't know		No						Yes	Twice a week		Roasted		125	Yes	It leads to illnesses	No	Stay at home	I do not know		No	I don't know
NZI	31-50	1	Primary	Farmer		5	Yes	Community	Rice grain in the meat		Eating tapeworm eggs containing human faeces		Yes	Community	I don't know		I don't know		No						No	I don't know		No						Yes	Once a week		Roasted, Boiled		125	Yes	It leads to illnesses	No	Stay at home	I do not know		No	I don't know
NZI	18-30	1	None	Other jobs	Butcher	2	Yes	Community, Work	Rice grain in the meat, Rice grain in the tongue		Eating tapeworm eggs containing human faeces		Yes	Community	I don't know		I don't know		No						No	I don't know		No						Yes	Twice a week		Roasted		125	Yes	It leads to illnesses. Infected pigs with light infections are cooked.	I do not know		I do not know		I do not know	I don't know
NZI	18-30	1	None	Other jobs	Butcher	3	Yes	Community, Work	Rice grain in the meat, Rice grain in the tongue		I don't know		Yes	Community	Drinking unsafe water, Eating unwashed fruit and vegetables		I don't know		No						Yes	I don't know		No						Yes	Daily		Roasted		250	Yes	It leads to illnesses	I do not know		I do not know		Yes
NZI	31-50	1	Primary	Other jobs	Butcher	9	Yes	Work, Community	Rice grain in the meat, Rice grain in the tongue		Eating tapeworm eggs containing human faeces		Yes	Community	Eating raw or undercooked infected meat		Presence of proglottids/white segments in stools		No						No	Parasitic diseases (cysticercosis)		No						Yes	Twice a week		Boiled, Roasted		125	Yes	Taeniosis	Yes		I do not know		Yes
NZI	31-50	1	Primary	Other jobs	Butcher	3	Yes	Work, Community	Rice grain in the meat, Rice grain in the tongue		Eating tapeworm eggs containing human faeces		Yes	Community	Eating raw or undercooked infected meat		Presence of proglottids/white segments in stools		No						No	I don't know		No						Yes	Daily		Roasted		125	Yes	Taeniosis	Yes		I do not know		Yes
NZI	31-50	1	Secondary	Employed		3	Yes	School, Work	Rice grain in the meat, Rice grain in the tongue		Eating tapeworm eggs containing human faeces, Eating pasture with tapeworm eggs, Drinking water with tapeworm eggs		Yes	School	Eating raw or undercooked infected meat		Presence of proglottids/white segments in stools		No						Yes	Parasitic diseases (cysticercosis)		Yes	Community	Abortion		I don't know		Yes	Occasionally a year	1	Roasted		125	Yes	Taeniosis	I do not know		Yes		I do not know	I don't know
NZI	31-50	1	Secondary	Employed		6	Yes	Community, School	Rice grain in the meat, Rice grain in the tongue		Eating tapeworm eggs containing human faeces		Yes	School	Eating raw or undercooked infected meat		Presence of proglottids/white segments in stools		No						No	I don't know		No						Yes	Daily		Roasted		125	Yes	Taeniosis	No	Stay at home	I do not know		No	I don't know
NZI	>50	1	Primary	Farmer		6	Yes	Community	Rice grain in the meat, Rice grain in the tongue		I don't know		Yes	Community	I don't know		Presence of proglottids/white segments in stools		No						No	I don't know		No						Yes	Twice a week		Roasted		250	Yes	It leads to illnesses	I do not know		I do not know		I do not know	I don't know
NZI	18-30	1	Primary	Farmer		5	Yes	Community	Rice grain in the tongue, Rice grain in the meat		I don't know		Yes	Community	Eating raw or undercooked infected meat		I don't know		No						Yes	Other	Eating infected pigs with cysts	No						Yes	Twice a week		Roasted		125	Yes	Taeniosis	No	Stay at home	I do not know		Yes
NZI	18-30	1	Primary	Farmer		10	Yes	Community	Rice grain in the meat, Rice grain in the tongue		Eating tapeworm eggs containing human faeces		Yes	Community	Eating raw or undercooked infected meat		I don't know		No						Yes	I don't know		No						Yes	Once a month		Roasted		125	Yes	Taeniosis	I do not know		I do not know		No	I don't know
NZI	31-50	1	Primary	Farmer		6	Yes	Community	Rice grain in the meat, Rice grain in the tongue		Eating tapeworm eggs containing human faeces		Yes	Community	I don't know		I don't know		No						No	I don't know		No						Yes	Twice a week		Roasted, Boiled		125	Yes	It leads to illnesses	I do not know		I do not know		No	I don't know
NZI	31-50	1	Primary	Farmer		6	Yes	Community	Rice grain in the tongue		Eating tapeworm eggs containing human faeces		Yes	Community	Eating raw or undercooked infected meat		I don't know		No						No	Other	Eating infected pigs with cysts	No						Yes	Occasionally a year	2	Roasted		125	Yes	Epilepsy	No	Stay at home	I do not know		No	I don't know
NZI	31-50	1	None	Farmer		9	Yes	Community	Rice grain in the meat, Rice grain in the tongue		Eating tapeworm eggs containing human faeces		Yes	Community	Drinking unsafe water		Presence of proglottids/white segments in stools, Chronic abdominal pain		No						No	I don't know		No						Yes	Twice a month		Roasted		250	Yes	It leads to illnesses	Yes		I do not know		Yes
NZI	31-50	1	None	Farmer		4	Yes	Community	Rice grain in the meat, Rice grain in the tongue		Eating tapeworm eggs containing human faeces		Yes	Community	I don't know		I don't know		No						No	I don't know		No						Yes	Twice a week		Roasted		125	Yes	It leads to illnesses	I do not know		I do not know		No	I don't know
NZI	18-30	1	None	Other jobs	Butcher	4	Yes	Community, Work	Rice grain in the meat, Rice grain in the tongue		Eating tapeworm eggs containing human faeces		Yes	Community	Eating raw or undercooked infected meat		I don't know		No						No	I don't know		No						Yes	Twice a week		Roasted		125	Yes	Taeniosis	I do not know		I do not know		No	I don't know
NZI	31-50	1	None	Farmer		6	Yes	Community	Rice grain in the meat, Rice grain in the tongue		Eating tapeworm eggs containing human faeces		Yes	Community	Eating raw or undercooked infected meat		I don't know		No						Yes	I don't know		No						Yes	Twice a week		Roasted		125	Yes	Taeniosis	No	Stay at home	I do not know		Yes
NZI	31-50	1	None	Farmer		3	Yes	Community	Rice grain in the tongue, Other, Rice grain in the meat	Eye	Eating tapeworm eggs containing human faeces		Yes	Community	I don't know		Presence of proglottids/white segments in stools		No						No	I don't know		No						Yes	Twice a week		Roasted		125	Yes	It leads to illnesses	I do not know		I do not know		I do not know	I don't know
NZI	31-50	1	None	Farmer		4	Yes	Community	Rice grain in the tongue, Rice grain in the meat		Eating tapeworm eggs containing human faeces		Yes	Community	Eating raw or undercooked infected meat		I don't know		No						No	Other	Eating infected pigs with cysts	No						Yes	Twice a week		Roasted		125	Yes	Epilepsy	Yes		I do not know		No	I don't know
NZI	18-30	1	None	Other jobs	Butcher	3	Yes	Community, Work	Rice grain in the meat, Rice grain in the tongue		I don't know		Yes	Community	I don't know		I don't know		No						No	Other	Eating infected pigs with cysts	No						Yes	Daily		Roasted		125	Yes	Epilepsy	I do not know		I do not know		I do not know	I don't know
NZI	>50	1	None	Other jobs	Butcher	6	Yes	Community, Work	Rice grain in the meat, Rice grain in the tongue		Eating tapeworm eggs containing human faeces		Yes	Community	I don't know		I don't know		No						No	Other	Eating undercooked meat infected with cysts	No						Yes	Daily		Roasted, Boiled		125	Yes	Epilepsy	I do not know		I do not know		I do not know	I don't know
NZI	31-50	1	None	Other jobs	Slaughterhouse worker	4	Yes	Work, Community	Rice grain in the meat, Other, Rice grain in the tongue	Eye	Eating tapeworm eggs containing human faeces		Yes	Community	I don't know		I don't know		No						Yes	Other	Eating infected pork with cysts	No						Yes	Once a week		Roasted		125	Yes	It leads to illnesses	I do not know		I do not know		Yes
NZI	31-50	1	Primary	Other jobs	Slaughterhouse worker	5	Yes	Community, Work	Rice grain in the meat, Rice grain in the tongue, Other	Eye	Eating tapeworm eggs containing human faeces		Yes	Community	I don't know		I don't know		No						Yes	I don't know		No						Yes	Twice a week		Roasted		125	Yes	It leads to illnesses	I do not know		I do not know		I do not know	I don't know
NZI	31-50	1	Secondary	Other jobs	Private Vet Technician	1	Yes	School, Community, Work	Rice grain in the meat, Rice grain in the tongue		Eating tapeworm eggs containing human faeces, Mating with infected pigs		Yes	School, Community	Eating raw or undercooked infected meat		I don't know		No						Yes	Other	Eating undercooked meat	Yes	School	I don't know		I don't know		Yes	Twice a week		Roasted		125	Yes	Taeniosis	I do not know		I do not know		No	I don't know
NZI	31-50	1	Secondary	Employed		5	Yes	School, Work, Community	Rice grain in the meat, Rice grain in the tongue, Other	Eye	Eating tapeworm eggs containing human faeces, Eating pasture with tapeworm eggs, Drinking water with tapeworm eggs		Yes	School, Community	Eating raw or undercooked infected meat		Presence of proglottids/white segments in stools, Diarrhoea, Constipation, Chronic abdominal pain		Yes	School	Epilepsy/seizure		Eating fruit and vegetables with tapeworm eggs, Drinking water containing tapeworm eggs		Yes	Parasitic diseases (cysticercosis) , Genetic diseases		Yes	School	Abortion		Eating food infected with cat faeces		Yes	Twice a week		Roasted		125	Yes	Taeniosis	No	Stay at home	Yes		No	I don't know
NZI	31-50	2	Secondary	Other jobs	Trader	5	Yes	Community	I do not know		I don't know		Yes	School	Eating raw or undercooked infected meat		Presence of proglottids/white segments in stools		No						No	I don't know		Yes	Hospital/health centre	Abortion, Baby with abnormalities		Eating food infected with cat faeces, Transplacental transmission (mother-baby)		No						Yes	Taeniosis	I do not know		Yes		I do not know	I don't know
NZI	>50	1	Primary	Farmer		5	Yes	Community	Rice grain in the meat, Rice grain in the tongue		Eating tapeworm eggs containing human faeces		Yes	Community	I don't know		I don't know		No						No	I don't know		No						Yes	Occasionally a year	1	Roasted, Boiled		200	Yes	It leads to illnesses	I do not know		I do not know		I do not know	I don't know
NZI	18-30	1	Primary	Farmer		2	Yes	Community	Rice grain in the tongue		I don't know		Yes	Community	I don't know		I don't know		No						No	I don't know		No						Yes	Occasionally a year	1	Roasted		125	No		I do not know		I do not know		I do not know	I don't know
NZI	>50	2	None	Farmer		6	Yes	Community	Rice grain in the tongue, Rice grain in the meat		I don't know		Yes	Community	Eating raw or undercooked infected meat		I don't know		No						No	Evil spirits (witchery)		No						Yes	Occasionally a year	1	Boiled, Roasted		125	Yes	Taeniosis	No	I do not know	I do not know		No	I don't know
NZI	31-50	2	Primary	Farmer		6	Yes	Community	Rice grain in the meat		Eating tapeworm eggs containing human faeces		Yes	Community	I don't know		I don't know		No						No	I don't know		No						Yes	Twice a month		Roasted		125	Yes	It leads to illnesses	Yes		I do not know		I do not know	I don't know
NZI	31-50	2	None	Farmer		7	Yes	Community	Rice grain in the tongue		Eating tapeworm eggs containing human faeces		Yes	Community	I don't know		I don't know		No						Yes	Genetic diseases		No						Yes	Occasionally a year	4	Roasted		125	Yes	It leads to illnesses	I do not know		I do not know		I do not know	I don't know
NZI	18-30	2	Secondary	Other jobs	Student	7	Yes	Community	Rice grain in the tongue		I don't know		Yes	Hospital/health centre	Eating raw or undercooked infected meat		Presence of proglottids/white segments in stools		No						No	Evil spirits (witchery)		No						Yes	Once a month		Roasted, Boiled		125	Yes	Taeniosis	Yes		I do not know		Yes
NZI	18-30	1	Secondary	Farmer		4	Yes	Community	Rice grain in the tongue		I don't know		Yes	Community	Drinking unsafe water		I don't know		No						No	I don't know		No						Yes	Occasionally a year	3	Roasted, Boiled		125	Yes	It leads to illnesses	I do not know		I do not know		I do not know	I don't know
NZI	>50	2	None	Farmer		4	Yes	Community	I do not know		I don't know		Yes	Community	I don't know		I don't know		No						No	I don't know		No						Yes	Occasionally a year	2	Boiled		125	No		I do not know		I do not know		I do not know	I don't know
NZI	18-30	2	Secondary	Other jobs	Student	7	Yes	Community	I do not know		I don't know		Yes	Community	Eating raw or undercooked infected meat		I don't know		No						No	I don't know		No						Yes	Occasionally a year	2	Boiled		300	Yes	Taeniosis	I do not know		I do not know		Yes
NZI	31-50	2	None	Farmer		6	Yes	Community	Rice grain in the tongue		Eating tapeworm eggs containing human faeces		Yes	Community	I don't know		I don't know		No						No	I don't know		No						Yes	Occasionally a year	2	Roasted, Boiled		125	Yes	It leads illnesses because the vet recommends consumers to cook infected pork	I do not know		I do not know		No	I don't know
NZI	18-30	2	Secondary	Other jobs	Student	6	Yes	Community	Rice grain in the tongue		Eating tapeworm eggs containing human faeces		Yes	Hospital/health centre	I don't know		I don't know		No						No	Genetic diseases		Yes	Hospital/health centre	Abortion		I don't know		Yes	Occasionally a year	1	Boiled		300	Yes	It leads to illnesses	I do not know		Yes		Yes
NZI	31-50	1	None	Farmer		5	Yes	Community	Rice grain in the tongue, Rice grain in the meat		Eating tapeworm eggs containing human faeces		Yes	Community	Eating raw or undercooked infected meat		I don't know		No						Yes	Abdominal gas from epileptic people		No						Yes	Twice a week		Roasted, Boiled		250	Yes	It leads to taeniosis	No	Traditional medicine	I do not know		No	I don't know
NZI	18-30	2	Primary	Farmer		4	Yes	Community	Rice grain in the meat		Eating tapeworm eggs containing human faeces		No						No						Yes	Genetic diseases		Yes	Hospital/health centre	Baby with abnormalities		I don't know		Yes	Once a week		Boiled, Roasted		120	Yes	It leads to illnesses	I do not know		Yes		Yes
NZI	18-30	2	None	Farmer		6	Yes	Community	Rice grain in the tongue		I don't know		No						No						No	I don't know		No						Yes	Once a month		Boiled, Roasted		150	Yes	It leads to illnesses	I do not know		I do not know		Yes
NZI	31-50	1	University	Employed		10	Yes	Community	Rice grain in the tongue		I don't know		Yes	Community	Eating raw or undercooked infected meat, Drinking unsafe water		I don't know		No						No	I don't know		Yes	Community	Baby with abnormalities		Eating raw or undercooked meat from infected animals		Yes	Once a month		Boiled		200	Yes	Taeniosis	Yes		Yes		Yes
NZI	>50	2	Primary	Farmer		3	Yes	Community	Rice grain in the tongue		I don't know		Yes	Community	Eating raw or undercooked infected meat		I don't know		No						No	I don't know		No						No						Yes	It leads to taeniosis	I do not know		I do not know		No	I don't know
NZI	>50	1	None	Farmer		4	Yes	Community	Rice grain in the tongue, Rice grain in the meat		Eating tapeworm eggs containing human faeces		Yes	Community	Eating raw or undercooked infected meat		Presence of proglottids/white segments in stools, Chronic abdominal pain		No						Yes	I don't know		Yes	Community	I don't know		Eating food infected with cat faeces		Yes	Occasionally a year	2	Boiled		200	Yes	Taeniosis	Yes		Yes		Yes
NZI	18-30	2	Primary	Farmer		4	Yes	Community	I do not know		I don't know		Yes	School	I don't know		I don't know		No						No	I don't know		No						Yes	Once a month		Boiled		250	No		I do not know		I do not know		I do not know	I don't know
NZI	31-50	1	Primary	Farmer		4	Yes	Community	Rice grain in the tongue		I don't know		Yes	Community	Eating raw or undercooked infected meat		Constipation, Chronic abdominal pain, Presence of proglottids/white segments in stools		No						Yes	I don't know		Yes	Hospital/health centre	Baby with abnormalities		I don't know		No						Yes	Taeniosis	No	Stay home	Yes		No	I don't know
NZI	18-30	1	Primary	Farmer		7	Yes	Community	Rice grain in the tongue		Eating tapeworm eggs containing human faeces		Yes	Community	Eating raw or undercooked infected meat		Presence of proglottids/white segments in stools		No						Yes	Parasitic diseases (cysticercosis)		Yes	Hospital/health centre	Abortion, Baby with abnormalities		Eating food infected with cat faeces, Drinking water infected with cat faeces, Eating raw or undercooked meat from infected animals		Yes	Once a week		Roasted		125	Yes	Taeniosis	No	Stay home	Yes		No	I don't know
NZI	18-30	2	Secondary	Farmer		4	Yes	Community	Rice grain in the tongue		I don't know		Yes	Community	I don't know		Presence of proglottids/white segments in stools		No						No	I don't know		No						No						Yes	It leads to illnesses	I do not know		I do not know		I do not know	I don't know
NZI	31-50	1	Primary	Farmer		6	Yes	Community	Rice grain in the meat		Eating tapeworm eggs containing human faeces		Yes	Community	I don't know		I don't know		No						No	Abdominal gas from epileptic people		No						Yes	Twice a month		Boiled		150	Yes	It leads to illnesses	I do not know		I do not know		I do not know	I don't know
NZI	31-50	2	Primary	Farmer		4	Yes	Community	Rice grain in the tongue, Rice grain in the meat		I don't know		Yes	Community	I don't know		I don't know		No						No	I don't know		No						Yes	Occasionally a year	2	Roasted		125	Yes	It leads to illnesses	I do not know		I do not know		I do not know	I don't know
NZI	31-50	2	None	Farmer		6	Yes	Community	Rice grain in the meat		I don't know		No						No						Yes	I don't know		No						Yes	Occasionally a year	1	Roasted		125	No		I do not know		I do not know		Yes
NZI	31-50	1	None	Other jobs	Butcher	7	Yes	Community	Rice grain in the meat, Rice grain in the tongue		Eating tapeworm eggs containing human faeces		Yes	Community	Drinking unsafe water, Eating unwashed fruit and vegetables		I don't know		No						No	I don't know		No						Yes	Daily		Roasted		125	Yes	It leads to illnesses	Yes		I do not know		Yes
NZI	31-50	2	Primary	Farmer		7	Yes	Community	Rice grain in the tongue, Rice grain in the meat		Eating tapeworm eggs containing human faeces		Yes	Community	Eating raw or undercooked infected meat		I don't know		No						Yes	Trauma during childbirth, Other, Parasitic diseases (cysticercosis)	Accident, eating undercooked pork	Yes	Hospital/health centre	I don't know		I don't know		Yes	Once a week		Roasted		125	Yes	Taeniosis	Yes		I do not know		Yes
NZI	>55	1	Primary	Farmer		9	Yes	Community	Rice grain in the meat, Rice grain in the tongue		Eating tapeworm eggs containing human faeces		Yes	Community	Eating raw or undercooked infected meat		Presence of proglottids/white segments in stools		No						No	Parasitic diseases (cysticercosis)		No						Yes	Daily		Roasted, Boiled		125	Yes	It leads to taeniosis	No	Using traditional medicine: tobacco leaves mixed with banana beer	I do not know		Yes
NZI	31-50	1	None	Other jobs	Butcher	8	Yes	Work, Community	Rice grain in the meat, Rice grain in the tongue		Eating tapeworm eggs containing human faeces		Yes	Community	I don't know		I don't know		No						No	I don't know		No						Yes	Daily		Roasted, Boiled		250	Yes	It leads to illnesses	I do not know		I do not know		No	I don't know
NZI	31-50	2	None	Farmer		5	Yes	Community	Rice grain in the tongue, Rice grain in the meat		Eating tapeworm eggs containing human faeces		No						No						Yes	I don't know		No						Yes	Occasionally a year	2	Boiled		2000	Yes	It leads to illnesses	I do not know		I do not know		Yes
NZI	18-30	1	Primary	Farmer		2	Yes	Community	Rice grain in the tongue		I don't know		Yes	Community	Eating raw or undercooked infected meat		I don't know		No						Yes	Genetic diseases		No						Yes	Twice a month		Roasted		250	Yes	It leads to illnesses	I do not know		I do not know		Yes
NZI	18-30	2	None	Farmer		4	Yes	Community	Rice grain in the tongue		I don't know		Yes	Community	Drinking unsafe water, Eating unwashed fruit and vegetables		I don't know		No						Yes	I don't know		Yes	Hospital/health centre	Baby with abnormalities		I don't know		No						Yes	It leads to illnesses	I do not know		Yes		No	I don't know
NZI	31-50	2	Secondary	Employed		5	Yes	Community	I do not know		I don't know		Yes	Community	Eating raw or undercooked infected meat		I don't know		No						No	Genetic diseases		Yes	Community	Abortion, Stillbirth, Baby with abnormalities		Eating raw or undercooked meat from infected animals		Yes	Occasionally a year	3	Roasted		125	Yes	It leads to illnesses	Yes		Yes		Yes
NZI	>50	1	None	Farmer		7	Yes	Community	Rice grain in the tongue, Rice grain in the meat		Eating tapeworm eggs containing human faeces		Yes	Community	I don't know		Presence of proglottids/white segments in stools		No						Yes	I don't know		No						Yes	Occasionally a year	3	Roasted		125	Yes	It leads to illnesses	I do not know		I do not know		Yes
NZI	>50	2	None	Farmer		5	Yes	Community	Rice grain in the tongue, Rice grain in the meat		Eating tapeworm eggs containing human faeces		Yes	Community	I don't know		Presence of proglottids/white segments in stools		No						Yes	Genetic diseases		No						Yes	Occasionally a year	2	Boiled		120	Yes	It leads to illnesses	Yes		I do not know		Yes
NZI	31-50	2	None	Farmer		6	Yes	Community	Rice grain in the tongue		I don't know		Yes	Community	I don't know		I don't know		No						Yes	Trauma during childbirth		No						No						Yes	It leads to illnesses	I do not know		I do not know		No	I don't know
NZI	31-50	1	Primary	Farmer		5	Yes	Community	Rice grain in the meat, Rice grain in the tongue		Eating tapeworm eggs containing human faeces		Yes	Community	I don't know		I don't know		No						No	I don't know		No						Yes	Once a week		Roasted, Boiled		125	Yes	It leads to illnesses	I do not know		I do not know		No	I don't know
NZI	31-50	2	None	Farmer		4	Yes	Community	Rice grain in the meat, Rice grain in the tongue		I don't know		Yes	Community	I don't know		I don't know		No						No	I don't know		No						No						Yes		Yes		I do not know		Yes
NZI	31-50	2	Primary	Farmer		6	Yes	Community	Rice grain in the meat, Rice grain in the tongue		I don't know		No						No						Yes	I don't know		No						Yes	Occasionally a year	2	Boiled, Roasted		2000	Yes	It leads cysts to humans	I do not know		I do not know		No	I don't know
NZI	18-30	1	Secondary	Other jobs	Student	3	Yes	Community	Rice grain in the tongue		I don't know		Yes	Community	I don't know		I don't know		No						No	I don't know		No						Yes	Occasionally a year	4	Roasted		125	Yes	It leads to illnesses	Yes		Yes		I do not know	I don't know
BJM	31-50	1	None	Other jobs	Catch fish	5	Yes	Community	I do not know		I don't know		Yes	Community	I don't know		Presence of proglottids/white segments in stools		No						Yes	Genetic diseases, Abdominal gas from epileptic people		No						Yes	Daily		Roasted, Boiled		250	Yes	It leads to illnesses	Yes		I do not know		No	Yes
BJM	31-50	2	None	Farmer		6	Yes	Community	I do not know		I don't know		Yes	Community	I don't know		I don't know		No						No	I don't know		Yes	Hospital/health centre	Stillbirth		I don't know		Yes	Twice a week		Roasted, Fried, Boiled		125	No		I do not know		Yes		Yes
BJM	31-50	1	Primary	Farmer		8	No						Yes	Community	I don't know		I don't know		No						No	I don't know		No						Yes	Daily		Roasted		250	No		I do not know		I do not know		No	I don't know
BJM	31-50	1	None	Farmer		4	Yes	Community	Rice grain in the meat		I don't know		Yes	Community	I don't know		I don't know		No						Yes	Genetic diseases		No						Yes	Once a week		Roasted		250	Yes	It leads to illnesses	Yes		I do not know		No	Yes
BJM	18-30	2	None	Farmer		6	No						Yes	Hospital/health centre	Eating unwashed fruit and vegetables, Drinking unsafe water		I don't know		No						Yes	Other	Gaz from pig can lead to epilepsy	No						Yes	Once a week		Roasted		125	No		Yes		I do not know		Yes
BJM	31-50	1	Primary	Farmer		12	Yes	Work	Rice grain in the meat, Rice grain in the tongue		Drinking water with tapeworm eggs, Eating pasture with tapeworm eggs, Eating tapeworm eggs containing human faeces		Yes	Community	Eating raw or undercooked infected meat		Presence of proglottids/white segments in stools		No						Yes	I don't know		No						Yes	Daily		Roasted, Boiled		125	No		I do not know		I do not know		Yes
BJM	31-50	1	Primary	Other jobs	Driver	4	Yes	Community	Rice grain in the meat		I don't know		Yes	Community	I don't know		I don't know		No						Yes	I don't know		No						Yes	Twice a week		Roasted, Fried		250	Yes	It leads to illnesses	I do not know		I do not know		No	I don't know
BJM	31-50	1	None	Other jobs	Butcher	2	Yes	Work	Rice grain in the meat		I don't know		Yes	Community	I don't know		I don't know		No						Yes	Genetic diseases		No						Yes	Twice a week		Roasted		125	Yes	It leads to illnesses	I do not know		I do not know		No	I don't know
BJM	18-30	1	Primary	Other jobs	Butcher	1	Yes	Work, Community	Rice grain in the meat		I don't know		Yes	Community	Eating unwashed fruit and vegetables, Drinking unsafe water		I don't know		No						Yes	I don't know		No						Yes	Twice a week		Roasted		125	No		I do not know		I do not know		No	I don't know
BJM	31-50	1	Primary	Other jobs	Butcher	5	Yes	Work	Rice grain in the tongue, Rice grain in the meat		I don't know		Yes	Community	Eating raw or undercooked infected meat		I don't know		No						Yes	Other	Eating pork	No						Yes	Daily		Roasted, Fried		125	No		I do not know		I do not know		Yes
BJM	18-30	1	None	Other jobs	Butcher	2	Yes	Work	Rice grain in the meat		I don't know		Yes	Community	I don't know		Presence of proglottids/white segments in stools		No						Yes	Genetic diseases		No						Yes	Daily		Roasted		250	Yes	It leads to illnesses	I do not know		I do not know		Yes
BJM	18-30	1	None	Other jobs	Butcher	1	Yes	Work	Rice grain in the meat, Rice grain in the tongue		I don't know		Yes	Community	I don't know		I don't know		No						Yes	I don't know		No						Yes	Daily		Roasted		250	No		I do not know		I do not know		Yes
BJM	31-50	1	None	Other jobs	Catch fish	5	Yes	Community	Rice grain in the tongue, Rice grain in the meat		Other	Eating food with salt, brasserie product	Yes	Community	I don't know		I don't know		No						Yes	I don't know		No						Yes	Once a week		Roasted, Boiled		125	Yes	It leads losses to farmer. If infected it can lead loss of 50000fbu	Yes		I do not know		I do not know	I don't know
BJM	18-30	1	None	Other jobs	Butcher	1	Yes	Work	Rice grain in the tongue, Rice grain in the meat		I don't know		Yes	Community	I don't know		I don't know		No						Yes	I don't know		No						Yes	Daily		Roasted		100	No		I do not know		I do not know		No	I don't know
BJM	18-30	1	Primary	Other jobs	Butcher	3	Yes	Work	Rice grain in the tongue		I don't know		Yes	Community	Eating raw or undercooked infected meat		I don't know		No						Yes	I don't know		No						Yes	Daily		Roasted, Boiled		125	No		Yes		I do not know		No	I don't know
BJM	18-30	1	Primary	Other jobs	Fish trader	5	No						No						No						No	I don't know		No						Yes	Daily		Roasted		250	No		I do not know		I do not know		I do not know	I don't know
BJM	18-30	1	None	Other jobs	Butcher	4	Yes	Work	Rice grain in the meat		I don't know		Yes	Community	I don't know		I don't know		No						No	I don't know		No						Yes	Daily		Roasted		200	No		I do not know		I do not know		I do not know	I don't know
BJM	18-30	1	None	Farmer		2	Yes	Community	Rice grain in the meat		I don't know		Yes	Community	I don't know		I don't know		No						Yes	Other	Eating undercooked meat	No						Yes	Twice a week		Roasted		100	Yes	It leads to illnesses	I do not know		I do not know		Yes
BJM	18-30	1	Primary	Other jobs	Butcher	3	Yes	Work	Rice grain in the meat		I don't know		Yes	School, Community	Drinking unsafe water, Eating unwashed fruit and vegetables		I don't know		No						Yes	I don't know		No						Yes	Daily		Roasted		200	Yes	It leads to illnesses	I do not know		I do not know		No	I don't know
BJM	18-30	1	Primary	Other jobs	Butcher	2	Yes	Work	Rice grain in the meat		I don't know		Yes	School	Eating raw or undercooked infected meat		I don't know		No						No	I don't know		No						Yes	Daily		Roasted, Boiled		250	Yes	It leads to taeniosis	Yes		I do not know		I do not know	I don't know
BJM	18-30	1	None	Other jobs	Butcher	1	Yes	Work	Rice grain in the meat		I don't know		Yes	Community	I don't know		I don't know		No						No	I don't know		No						Yes	Daily		Roasted		100	No		I do not know		I do not know		I do not know	I don't know
BJM	18-30	1	Primary	Other jobs	Butcher	6	Yes	Work	Rice grain in the meat, Rice grain in the tongue		I don't know		No						No						Yes	I don't know		No						Yes	Daily		Roasted		100	Yes	It leads to illnesses	I do not know		I do not know		I do not know	I don't know
BJM	31-50	1	Secondary	Other jobs	Driver	5	Yes	Community	Rice grain in the meat, Rice grain in the tongue		I don't know		Yes	School, Community	Eating raw or undercooked infected meat		I don't know		No						Yes	Genetic diseases		No						Yes	Daily		Roasted		200	Yes	It leads to taeniosis	I do not know		I do not know		No	I don't know
BJM	31-50	1	None	Other jobs	Butcher	2	Yes	Work	Rice grain in the meat		I don't know		Yes	Community	I don't know		I don't know		No						No	I don't know		No						Yes	Daily		Roasted		125	No		I do not know		I do not know		I do not know	I don't know
BJM	18-30	1	Primary	Other jobs	Butcher	2	Yes	Work	Rice grain in the meat		I don't know		Yes	Community	I don't know		I don't know		No						No	I don't know		No						Yes	Daily		Roasted		125	Yes	It leads to illnesses but in the future not immediately	I do not know		I do not know		I do not know	I don't know
BJM	31-50	1	None	Other jobs	Butcher	6	Yes	Work	Rice grain in the meat, Rice grain in the tongue		Eating tapeworm eggs containing human faeces		Yes	Community	I don't know		I don't know		No						Yes	I don't know		No						Yes	Twice a week		Roasted		100	Yes	It leads to illnesses	I do not know		I do not know		No	I don't know
BJM	31-50	2	None	Farmer		3	Yes	Community	I do not know		I don't know		No						No						Yes	I don't know		Yes	Hospital/health centre	I don't know		I don't know		Yes	Twice a month		Roasted		125	Yes	It leads to illnesses	I do not know		I do not know		No	Yes
BJM	18-30	1	Secondary	Other jobs	Unemployed	6	Yes	School, Community	Rice grain in the meat		Eating tapeworm eggs containing human faeces		Yes	Community, School	Eating raw or undercooked infected meat		Presence of proglottids/white segments in stools		Yes	School	Epilepsy/seizure		I don't know		Yes	Parasitic diseases (cysticercosis)		No						Yes	Once a month		Roasted		125	Yes	It leads to taeniosis and epilepsy	No	They do not know if they are infected with tapeworm. They think it is gastritis instead of tapeworm symptoms	I do not know		No	Yes
BJM	18-30	1	Primary	Farmer		1	No						Yes	Community, School	Eating raw or undercooked infected meat		I don't know		No						Yes	I don't know		No						Yes	Daily		Roasted		250	Yes	It leads to illnesses	I do not know		I do not know		Yes
BJM	31-50	1	Primary	Other jobs	Bricklayer	1	No						Yes	Community	Eating unwashed fruit and vegetables, Drinking unsafe water		Presence of proglottids/white segments in stools		No						Yes	Parasitic diseases (cysticercosis)		No						Yes	Twice a month		Roasted		100	Yes	It leads to epilepsy	No	Umufumbegete, igicuncu. Tapeworm are cured. All segments/ proglottids are shed with stools	I do not know		Yes
BJM	31-50	2	Secondary	Employed		9	No						Yes	School	I don't know		I don't know		No						Yes	Genetic diseases		Yes	Hospital/health centre	Baby with abnormalities		I don't know		Yes	Once a week		Roasted		125	Yes	It leads to taeniosis	I do not know		Yes		I do not know	I don't know
BJM	18-30	1	Primary	Other jobs	Assistant bricklayer	2	No						Yes	Community	I don't know		I don't know		No						Yes	I don't know		No						Yes	Twice a week		Roasted		125	No		I do not know		I do not know		I do not know	I don't know
BJM	18-30	2	Secondary	Other jobs	Trader	5	No						Yes	Community	I don't know		I don't know		No						Yes	I don't know		No						Yes	Daily		Roasted		125	Yes	It leads to illnesses	I do not know		I do not know		I do not know	I don't know
BJM	18-30	1	Primary	Other jobs	Planton	4	Yes	Community	Rice grain in the meat		I don't know		Yes	Community	Eating raw or undercooked infected meat		Constipation, Presence of proglottids/white segments in stools		No						Yes	I don't know		No						Yes	Twice a week		Roasted		250	Yes	It leads to taeniosis	Yes		I do not know		No	Yes
BJM	31-50	1	Secondary	Other jobs	Trader	6	Yes	Community	I do not know		I don't know		Yes	Community, School	Drinking unsafe water, Eating unwashed fruit and vegetables		I don't know		No						Yes	I don't know		No						Yes	Twice a week		Roasted		250	Yes	It leads to illnesses	I do not know		I do not know		I do not know	I don't know
BJM	31-50	1	Primary	Other jobs	Butcher	5	Yes	Work	Rice grain in the meat		I don't know		Yes	Community	I don't know		I don't know		No						Yes	I don't know		No						Yes	Daily		Roasted		125	Yes	It leads to consequences to humans	I do not know		I do not know		I do not know	I don't know
BJM	18-30	1	Primary	Other jobs	Butcher	3	Yes	Work	Rice grain in the meat		I don't know		Yes	Community	I don't know		I don't know		No						Yes	I don't know		No						Yes	Twice a week		Roasted		125	Yes	It leads to illnesses	I do not know		I do not know		I do not know	I don't know
BJM	18-30	1	None	Other jobs	Butcher	3	Yes	Work	Rice grain in the meat		I don't know		Yes	Community	I don't know		I don't know		No						Yes	I don't know		No						Yes	Daily		Roasted		125	Yes	It leads to illnesses	I do not know		I do not know		No	I don't know
BJM	31-50	1	Secondary	Other jobs	Security	2	Yes	Community	Rice grain in the meat		I don't know		Yes	Community	Eating raw or undercooked infected meat		I don't know		No						Yes	Abdominal gas from epileptic people		Yes	Community	I don't know		I don't know		Yes	Daily		Roasted, Fried, Boiled		250	Yes	It leads to taeniosis	I do not know		I do not know		Yes
BJM	18-30	1	None	Other jobs	Butcher	2	Yes	Work	Rice grain in the meat		I don't know		Yes	Community	Eating raw or undercooked infected meat		I don't know		No						Yes	Abdominal gas from epileptic people		No						Yes	Daily		Roasted		125	Yes	It leads to taeniosis	I do not know		I do not know		Yes
BJM	18-30	1	Primary	Other jobs	Butcher	1	Yes	Work	Rice grain in the meat		I don't know		Yes	Community	Eating raw or undercooked infected meat		I don't know		No						No	I don't know		No						Yes	Daily		Roasted, Fried, Boiled		250	Yes	It leads to illnesses	I do not know		I do not know		I do not know	I don't know
BJM	31-50	1	Primary	Other jobs	Butcher	5	Yes	Work	Rice grain in the meat, Rice grain in the tongue		I don't know		Yes	Community	I don't know		I don't know		No						Yes	I don't know		No						Yes	Daily		Roasted		125	Yes	It leads to illnesses	I do not know		I do not know		No	I don't know
BJM	31-50	1	None	Other jobs	Butcher	6	Yes	Work	Rice grain in the tongue, Rice grain in the meat		Eating tapeworm eggs containing human faeces		Yes	Community	I don't know		I don't know		No						Yes	I don't know		No						Yes	Daily		Roasted		125	Yes	It leads to illnesses	I do not know		I do not know		Yes
BJM	18-30	1	Primary	Other jobs	Butcher	2	Yes	Work	Rice grain in the meat		I don't know		Yes	Community	Eating raw or undercooked infected meat		I don't know		No						Yes	Abdominal gas from epileptic people, Parasitic diseases (cysticercosis)		No						Yes	Twice a week		Roasted		250	Yes	It leads to illnesses	I do not know		I do not know		No	I don't know
BJM	31-50	1	Primary	Other jobs	Butcher	2	Yes	Work	Rice grain in the meat, Rice grain in the tongue		I don't know		Yes	Community	Eating raw or undercooked infected meat		I don't know		No						Yes	Genetic diseases, Parasitic diseases (cysticercosis)		No						Yes	Daily		Roasted		250	Yes	It leads to taeniosis	No	Traditional medicine	I do not know		No	I don't know
BJM	31-50	1	None	Other jobs	Butcher	1	Yes	Work	Rice grain in the meat, Rice grain in the tongue		I don't know		Yes	Community	I don't know		I don't know		No						Yes	I don't know		No						Yes	Daily		Roasted		125	Yes	It leads to illnesses	I do not know		I do not know		Yes
BJM	31-50	2	Secondary	Other jobs	Trader	9	Yes	Community	I do not know		I don't know		Yes	School	Eating raw or undercooked infected meat		Presence of proglottids/white segments in stools		Yes	School	Epilepsy/seizure		I don't know		Yes	Parasitic diseases (cysticercosis)		Yes	Hospital/health centre	I don't know		I don't know		Yes	Daily		Roasted		125	Yes	It leads to taeniosis	Yes		I do not know		Yes
BJM	31-50	1	None	Farmer		6	Yes	Community	Rice grain in the meat, Rice grain in the tongue		Eating tapeworm eggs containing human faeces		Yes	Community	I don't know		Presence of proglottids/white segments in stools		No						Yes	I don't know		No						Yes	Daily		Roasted		250	No		I do not know		I do not know		No	I don't know
BJM	18-30	1	Primary	Farmer		2	Yes	Community	Rice grain in the meat		I don't know		Yes	Community	Eating raw or undercooked infected meat		I don't know		No						Yes	Abdominal gas from epileptic people		No						Yes	Twice a week		Roasted		125	Yes	It leads to taeniosis	Yes		I do not know		Yes
BJM	18-30	1	Primary	Farmer		1	Yes	Community	Rice grain in the meat		Eating tapeworm eggs containing human faeces		Yes	Community	Eating unwashed fruit and vegetables		I don't know		No						Yes	Parasitic diseases (cysticercosis)		No						Yes	Daily		Roasted		250	Yes	It leads to epilepsy	I do not know		I do not know		Yes
BJM	31-50	1	None	Farmer		5	Yes	Community	Rice grain in the meat, Rice grain in the tongue		Eating tapeworm eggs containing human faeces		Yes	Community	I don't know		I don't know		No						Yes	I don't know		No						Yes	Daily		Roasted		125	Yes	It leads to illnesses	I do not know		I do not know		Yes
BJM	18-30	1	Primary	Other jobs	Butcher	2	Yes	Work	Rice grain in the tongue, Rice grain in the meat		I don't know		Yes	Community	Eating raw or undercooked infected meat		I don't know		No						Yes	I don't know		No						Yes	Daily		Roasted		250	Yes	It leads to taeniosis	I do not know		I do not know		I do not know	I don't know
BJM	31-50	1	Primary	Other jobs	Butcher	7	Yes	Work	Rice grain in the tongue, Rice grain in the meat		Mating with infected pigs		Yes	Community	Eating raw or undercooked infected meat		I don't know		No						Yes	I don't know		No						Yes	Daily		Roasted		125	Yes	It leads to taeniosis	Yes		I do not know		No	I don't know
BJM	18-30	1	University	Other jobs	Unemployed	1	Yes	Community	Rice grain in the meat		I don't know		Yes	School	Eating raw or undercooked infected meat		I don't know		Yes	School	I don't know		Drinking water containing tapeworm eggs, Eating fruit and vegetables with tapeworm eggs		Yes	I don't know		No						Yes	Twice a week		Roasted		200	Yes	It leads to illnesses	I do not know		I do not know		I do not know	I don't know
BJM	31-50	1	Primary	Other jobs	Butcher	6	Yes	Work	Rice grain in the tongue, Rice grain in the meat		I don't know		Yes	Community	I don't know		I don't know		No						Yes	I don't know		No						Yes	Daily		Roasted		250	Yes	It leads to illnesses	I do not know		I do not know		I do not know	I don't know
BJM	31-50	1	Secondary	Employed		4	Yes	Community	Rice grain in the meat		I don't know		Yes	Community	Eating raw or undercooked infected meat		Presence of proglottids/white segments in stools		Yes	Hospital/health centre	Epilepsy/seizure		I don't know		Yes	Genetic diseases		No						Yes	Twice a week		Roasted		250	Yes	It leads to taeniosis	Yes		I do not know		No	Yes
BJM	31-50	1	Primary	Farmer		7	Yes	Community	Rice grain in the tongue, Rice grain in the meat		Mating with infected pigs		Yes	Community	Eating raw or undercooked infected meat		I don't know		No						Yes	I don't know		No						Yes	Daily		Roasted		250	Yes	It leads to taeniosis	Yes		I do not know		Yes
BJM	31-50	1	None	Farmer		6	Yes	Community	Rice grain in the meat, Rice grain in the tongue		I don't know		Yes	Community	I don't know		I don't know		No						Yes	I don't know		No						Yes	Twice a week		Roasted		125	Yes	It leads to illnesses	Yes		I do not know		Yes
BJM	31-50	1	Primary	Other jobs	Bricklayer	5	Yes	Community	Rice grain in the tongue, Rice grain in the meat		I don't know		Yes	Community	I don't know		I don't know		No						Yes	I don't know		No						Yes	Once a week		Roasted		125	Yes	It leads to illnesses	I do not know		I do not know		I do not know	I don't know
BJM	31-50	1	Primary	Other jobs	Butcher	5	Yes	Community, Work	Rice grain in the meat		I don't know		Yes	Community	I don't know		I don't know		No						No	I don't know		No						Yes	Daily		Roasted		125	Yes	It leads to illnesses	I do not know		I do not know		I do not know	I don't know
BJM	>50	1	Primary	Other jobs	Menuisier	11	Yes	Community	Rice grain in the meat		I don't know		Yes		I don't know		I don't know		No						Yes	I don't know		No						Yes	Daily		Roasted		125	Yes	It leads to illnesses	No	-	I do not know		No	I don't know
BJM	18-30	1	Secondary	Other jobs	Unemployed	4	Yes	Community	I do not know		I don't know		Yes	Community	I don't know		Presence of proglottids/white segments in stools		No						Yes	I don't know		No						Yes	Twice a week		Roasted		500	Yes	It leads to illnesses	Yes		I do not know		No	I don't know
BJM	31-50	1	Primary	Other jobs	Bricklayer	2	Yes	Community	Rice grain in the tongue, Other, Rice grain in the meat	Eye	Eating tapeworm eggs containing human faeces		Yes	Community	Eating raw or undercooked infected meat		Presence of proglottids/white segments in stools, Chronic abdominal pain		No						Yes	Parasitic diseases (cysticercosis) , Abdominal gas from epileptic people		No						Yes	Twice a week		Roasted		250	Yes	It leads to taeniosis	No	Traditional medicine: umuyoka	I do not know		No	I don't know
BJM	18-30	1	Primary	Other jobs	Butcher	3	Yes	Work	Rice grain in the meat		I don't know		Yes	Community	I don't know		I don't know		No						Yes	I don't know		No						Yes	Daily		Roasted		125	Yes	It leads to illnesses	I do not know		I do not know		No	I don't know
BJM	18-30	1	Primary	Other jobs	Butcher	1	Yes	Community, Work	Rice grain in the meat		Eating tapeworm eggs containing human faeces		Yes	Community	I don't know		I don't know		No						Yes	I don't know		No						Yes	Daily		Roasted		250	Yes	It leads to illnesses	I do not know		I do not know		No	I don't know
BJM	18-30	1	None	Other jobs	Butcher	4	Yes	Community	Rice grain in the meat		I don't know		No						No						Yes	I don't know		No						Yes	Daily		Roasted		125	Yes	It leads to illnesses	I do not know		I do not know		No	I don't know
BJM	31-50	2	Secondary	Other jobs	Unemployed	1	No						Yes	Community	I don't know		I don't know		No						Yes	I don't know		No						Yes	Twice a week		Roasted, Fried		125	No		I do not know		I do not know		Yes
BJM	31-50	1	None	Other jobs	Car driver	5	No						No						No						Yes	Abdominal gas from epileptic people		No						Yes	Twice a week		Roasted, Fried		250	No		I do not know		I do not know		No	I don't know
BJM	18-30	1	Primary	Other jobs	Trader	3	Yes	Community	I do not know		I don't know		Yes	Community	Eating raw or undercooked infected meat		I don't know		No						Yes	Genetic diseases, Parasitic diseases (cysticercosis)		No						Yes	Daily		Roasted		250	No		No	-	I do not know		No	I don't know
BJM	18-30	1	None	Other jobs	Driver	4	Yes	Community	Rice grain in the meat		I don't know		Yes	Community	Eating raw or undercooked infected meat		I don't know		No						Yes	I don't know		No						Yes	Daily		Roasted, Fried, Boiled		250	No		I do not know		I do not know		No	I don't know
BJM	31-50	1	Secondary	Farmer		3	Yes	Community	Rice grain in the meat, Rice grain in the tongue		I don't know		No						No						Yes	Trauma during childbirth		No						Yes	Daily		Roasted, Fried		125	Yes	It leads to illnesses	I do not know		I do not know		Yes
BJM	18-30	1	Primary	Other jobs	Butcher	3	Yes	Work	Rice grain in the meat, Rice grain in the tongue		Other	In the dry season(summer) when it is very hot	Yes	Community	I don't know		I don't know		No						Yes	I don't know		No						Yes	Twice a week		Roasted		125	Yes	It leads to illnesses	I do not know		I do not know		No	I don't know
BJM	31-50	1	Primary	Farmer		2	Yes	Work, Community	Rice grain in the tongue, Rice grain in the meat		I don't know		Yes	Community	Eating raw or undercooked infected meat		Chronic abdominal pain, Diarrhoea		No						Yes	Parasitic diseases (cysticercosis)		No						Yes	Daily		Roasted		250	Yes	It leads to taeniosis	No	It depends. People Without money they use traditional medicine while with money they go to health services	I do not know		No	I don't know
BJM	18-30	1	Primary	Other jobs	Bricklayer	2	Yes	Community	Rice grain in the tongue, Rice grain in the meat		Eating tapeworm eggs containing human faeces		Yes	Community	Eating raw or undercooked infected meat, Eating unwashed fruit and vegetables		Diarrhoea		No						Yes	Parasitic diseases (cysticercosis)		No						Yes	Twice a week		Roasted		250	Yes	It leads to taeniosis	I do not know		I do not know		I do not know	I don't know
BJM	>50	1	Primary	Other jobs	Drink trader	5	Yes	Community	I do not know		I don't know		Yes	Community	Eating raw or undercooked infected meat		I don't know		No						Yes	I don't know		No						Yes	Twice a week		Roasted, Fried		125	Yes	It leads to illnesses	Yes		I do not know		Yes
BJM	18-30	1	Primary	Farmer		5	Yes	Community	Rice grain in the tongue, Rice grain in the meat		Eating tapeworm eggs containing human faeces		Yes	Community	Eating raw or undercooked infected meat		I don't know		No						No	Evil spirits (witchery), Parasitic diseases (cysticercosis)		No						Yes	Once a week		Roasted		250	Yes	It leads to taeniosis	Yes		I do not know		No	I don't know
BJM	18-30	1	Primary	Other jobs	Butcher	3	Yes	Community, Work	Rice grain in the meat		I don't know		No						No						Yes	I don't know		No						Yes	Twice a week		Roasted		125	No		I do not know		I do not know		I do not know	I don't know
BJM	31-50	1	Primary	Other jobs	Menuisier	2	Yes	Community	Rice grain in the tongue		I don't know		Yes	Community	I don't know		I don't know		No						Yes	Genetic diseases, Evil spirits (witchery)		No						Yes	Twice a week		Roasted		250	Yes	It leads to illnesses : pig traders , total price 100000fbu it is bought to 60000fbu. It leads to losses to farmers	I do not know		I do not know		Yes
BJM	31-50	1	Primary	Other jobs	Butcher	1	Yes	Community, Work	Rice grain in the meat, Rice grain in the tongue, Other	Eye	I don't know		Yes	Community	I don't know		I don't know		No						Yes	I don't know		No						Yes	Daily		Fried		125	Yes	It leads to illnesses	I do not know		I do not know		I do not know	I don't know
BJM	31-50	1	Secondary	Other jobs	Unemployed	2	Yes	Community	I do not know		I don't know		Yes	Community	I don't know		I don't know		No						Yes	Trauma during childbirth		No						Yes	Twice a week		Roasted		125	Yes	It leads to illnesses	I do not know		I do not know		Yes
BJM	>50	1	Primary	Farmer		6	Yes	Community	Rice grain in the tongue, Rice grain in the meat		Eating tapeworm eggs containing human faeces		Yes	Community	I don't know		Presence of proglottids/white segments in stools		No						Yes	I don't know		No						Yes	Twice a week		Boiled, Fried, Roasted		250	Yes	It leads to illnesses	No	Traditional medicine: umubirizi, umufunya	I do not know		No	No
BJM	18-30	2	None	Farmer		5	Yes	Community	I do not know		I don't know		Yes	Community	I don't know		I don't know		No						Yes	Genetic diseases		No						Yes	Daily		Roasted, Fried		125	Yes	It leads to illnesses	Yes		I do not know		No	I don't know
BJM	>50	1	Secondary	Other jobs	Security guard	7	Yes	Community	Rice grain in the meat		I don't know		Yes	Community	I don't know		Presence of proglottids/white segments in stools		No						Yes	I don't know		No						Yes	Twice a week		Roasted		125	Yes	It leads to illnesses	Yes		I do not know		No	I don't know
BJM	18-30	1	None	Other jobs	Butcher	1	Yes	Community	Rice grain in the meat, Rice grain in the tongue		I don't know		No						No						No	I don't know		No						Yes	Daily		Roasted, Boiled		125	Yes	It leads to illnesses	I do not know		I do not know		I do not know	I don't know
BJM	18-30	1	University	Other jobs	Unemployed	1	No						Yes	School	Eating raw or undercooked infected meat		I don't know		No						Yes	I don't know		No						Yes	Twice a month		Roasted, Fried		250	Yes	It leads to illnesses	I do not know		I do not know		I do not know	I don't know
BJM	31-50	1	Secondary	Other jobs	Unemployed	3	No						Yes	Community	I don't know		I don't know		No						Yes	Genetic diseases		No						Yes	Twice a week		Roasted		250	Yes	It leads to illnesses	I do not know		I do not know		I do not know	I don't know
BJM	31-50	1	None	Other jobs	Butcher	5	Yes	Work	Rice grain in the meat, Rice grain in the tongue		Eating tapeworm eggs containing human faeces		Yes	Community	I don't know		I don't know		No						Yes	Parasitic diseases (cysticercosis) , Genetic diseases		No						Yes	Daily		Roasted		250	Yes	It lads to illnesses	I do not know		I do not know		I do not know	I don't know
BJM	>50	1	Primary	Other jobs	Plumber	7	Yes	Community	Rice grain in the meat, Rice grain in the tongue		I don't know		Yes	Community	I don't know		Diarrhoea		No						Yes	I don't know		No						Yes	Twice a week		Boiled, Fried, Roasted		125	Yes	It leads to illnesses	Yes		I do not know		Yes
BJM	18-30	1	Primary	Other jobs	Butcher	1	Yes	Work, Community	Rice grain in the tongue, Rice grain in the meat		I don't know		No						No						Yes	Abdominal gas from epileptic people		No						Yes	Daily		Roasted		125	Yes	It leads to illnesses	I do not know		I do not know		I do not know	I don't know
BJM	31-50	1	None	Other jobs	Butcher	6	Yes	Work	Rice grain in the meat, Rice grain in the tongue		I don't know		No						No						Yes	I don't know		No						Yes	Twice a week		Roasted		125	Yes	It leads to illnesses	I do not know		I do not know		I do not know	I don't know
BJM	18-30	1	Primary	Other jobs	Butcher	2	Yes	Work	Rice grain in the tongue, Rice grain in the meat		I don't know		No						No						No	I don't know		No						Yes	Daily		Roasted		125	Yes	It leads to illnesses	I do not know		I do not know		I do not know	I don't know
BJM	18-30	2	None	Farmer		2	Yes	Community	Rice grain in the meat		I don't know		No						No						Yes	Abdominal gas from epileptic people		No						Yes	Occasionally a year	2	Roasted		125	Yes	It leads to illnesses	Yes		I do not know		I do not know	I don't know
BJM	31-50	1	None	Farmer		1	Yes	Community	Rice grain in the meat		I don't know		Yes	Community	I don't know		I don't know		No						Yes	Evil spirits (witchery)		No						Yes	Twice a week		Roasted		250	Yes	It leads to illnesses	No	Traditional medicine	I do not know		No	I don't know
BJM	31-50	1	None	Farmer		6	Yes	Community	Rice grain in the tongue, Rice grain in the meat		Eating tapeworm eggs containing human faeces		Yes	Community	Eating raw or undercooked infected meat		I don't know		No						Yes	Genetic diseases		No						Yes	Daily		Boiled, Fried, Roasted		250	Yes	It leads to taeniosis	No	Traditional medicine	I do not know		Yes
BJM	18-30	1	None	Farmer		2	Yes	Community	Rice grain in the meat		Mating with infected pigs		Yes	Community	Drinking unsafe water		I don't know		No						Yes	I don't know		No						Yes	Twice a week		Roasted		125	Yes	I leads to illnesses taenia	Yes		I do not know		Yes
BJM	18-30	2	Primary	Farmer		4	Yes	Community	Rice grain in the meat		I don't know		Yes	Community	I don't know		I don't know		No						Yes	Abdominal gas from epileptic people		No						Yes	Daily		Roasted		250	Yes	It leads to illnesses	Yes		I do not know		No	I don't know
BJM	18-30	1	Primary	Farmer		2	No						Yes	Community	I don't know		I don't know		No						Yes	I don't know		No						Yes	Occasionally a year	1	Roasted		125	Yes	It leads to illnesses	I do not know		I do not know		No	I don't know
BJM	18-30	2	Primary	Farmer		1	Yes	Community	Rice grain in the meat		I don't know		Yes	Hospital/health centre	I don't know		I don't know		No						Yes	I don't know		No						Yes	Once a week		Roasted		125	Yes	It leads to illnesses	I do not know		I do not know		No	I don't know
BJM	18-30	1	Primary	Other jobs	Trader	3	Yes	Community	Rice grain in the meat		I don't know		Yes	Community	I don't know		I don't know		No						Yes	Trauma during childbirth		No						Yes	Once a week		Fried, Roasted		125	Yes	It leads to illnesses	I do not know		I do not know		Yes
BJM	18-30	1	None	Farmer		4	Yes	Community	Rice grain in the meat, Rice grain in the tongue		Other	Fat leads to cysts	No						No						Yes	I don't know		No						Yes	Twice a week		Roasted		250	Yes	It leads to illnesses	I do not know		I do not know		No	Yes
BJM	31-50	1	Primary	Other jobs	Pig trader	6	Yes	Work	Rice grain in the meat, Rice grain in the tongue		Eating tapeworm eggs containing human faeces		Yes	Community	I don't know		I don't know		No						Yes	I don't know		No						Yes	Once a week		Boiled, Fried, Roasted		200	Yes	It leads to illnesses	I do not know		I do not know		No	Yes
BJM	18-30	1	Primary	Other jobs	Butcher	3	Yes	Work	Rice grain in the meat, Rice grain in the tongue		Eating tapeworm eggs containing human faeces		Yes	Community	I don't know		I don't know		No						Yes	I don't know		No						Yes	Once a week		Boiled		125	Yes	It leads to illnesses	I do not know		I do not know		I do not know	I don't know
BJM	31-50	1	None	Farmer		1	Yes	Community	I do not know		Other	Direct contact with infected pigs	Yes	Community	I don't know		I don't know		No						Yes	I don't know		No						Yes	Occasionally a year	3	Boiled, Fried		500	Yes	It leads to illnesses	I do not know		I do not know		I do not know	I don't know
BJM	>50	1	None	Other jobs	Butcher	4	Yes	Community	Rice grain in the meat		I don't know		Yes	Community	I don't know		I don't know		No						Yes	Abdominal gas from epileptic people		No						Yes	Daily		Roasted		250	Yes	It leads to illnesses	Yes		I do not know		No	I don't know
BJM	31-50	1	None	Other jobs	Unemployed	1	Yes	Community	Rice grain in the meat		Eating tapeworm eggs containing human faeces		Yes	Community	I don't know		I don't know		No						Yes	I don't know		No						Yes	Once a week		Roasted		125	Yes	It leads to illnesses	I do not know		I do not know		I do not know	I don't know
BJM	31-50	2	Primary	Farmer		8	Yes	Work, Community	Rice grain in the tongue, Rice grain in the meat		Other	When pigs do not eat food without oil palm	Yes	Community	Eating unwashed fruit and vegetables		I don't know		No						Yes	I don't know		Yes	Hospital/health centre	I don't know		I don't know		Yes	Twice a week		Roasted, Fried, Boiled		250	Yes	It leads to illnesses	Yes		I do not know		Yes
BJM	31-50	1	Primary	Other jobs	Cloth trader	5	Yes	Community	Rice grain in the meat		I don't know		Yes	Community	I don't know		I don't know		No						Yes	I don't know		No						Yes	Daily		Fried, Roasted		125	Yes	It leads to illnesses	I do not know		I do not know		I do not know	I don't know
BJM	31-50	1	None	Farmer		4	Yes	Friends	Rice grain in the meat		I don't know		No						No						Yes	I don't know		No						Yes	Daily		Roasted, Fried		250	Yes	It leads to illnesses	I do not know		I do not know		I do not know	I don't know
BJM	18-30	1	None	Other jobs	Butcher	2	Yes	Work	Rice grain in the tongue, Rice grain in the meat, Other	Eye	I don't know		Yes	Community	I don't know		I don't know		No						Yes	I don't know		No						Yes	Twice a week		Roasted, Fried		125	Yes	It leads to illnesses	I do not know		I do not know		No	I don't know
BJM	31-50	2	Primary	Other jobs	Trader	6	Yes	Community	Rice grain in the meat		I don't know		Yes	Community	I don't know		I don't know		No						Yes	I don't know		Yes	Hospital/health centre	Baby with abnormalities		I don't know		Yes	Daily		Boiled		150	Yes	It leads to illnesses	I do not know		I do not know		I do not know	I don't know
BJM	18-30	1	None	Farmer		3	Yes	Work	Rice grain in the meat, Rice grain in the tongue		I don't know		Yes	Community	I don't know		I don't know		No						Yes	Other, Genetic diseases	Eating undercooked pork	No						Yes	Daily		Roasted, Boiled, Fried		250	Yes	It leads to illnesses	I do not know		I do not know		No	I don't know
BJM	18-30	1	Primary	Other jobs	Driver	4	No						Yes	School	I don't know		I don't know		No						Yes	Other	Eating undercooked meat	No						Yes	Daily		Roasted		250	No		Yes		I do not know		Yes
BJM	18-30	1	Primary	Other jobs	Butcher	3	Yes	Work	Rice grain in the meat		I don't know		Yes	Community	I don't know		I don't know		No						Yes	I don't know		No						Yes	Daily		Roasted		125	Yes	I do not know which diseases caused by infected pigs.	I do not know		I do not know		No	I don't know
BJM	31-50	1	None	Other jobs	Butcher	6	Yes	Work	Rice grain in the meat		I don't know		Yes	Community	I don't know		I don't know		No						Yes	Parasitic diseases (cysticercosis)		No						Yes	Daily		Roasted		125	Yes	It leads to illnesses: epilepsy	No	They use traditional medicine( umubirizi )	I do not know		Yes
BJM	18-30	1	Primary	Other jobs	Butcher	2	Yes	Work	Rice grain in the meat		I don't know		No						No						Yes	I don't know		No						Yes	Twice a week		Roasted		125	Yes	It leads to illnesses	I do not know		I do not know		I do not know	I don't know
BJM	31-50	1	Primary	Other jobs	Plumber	8	Yes	Community	Rice grain in the meat, Rice grain in the tongue, Other	Eye	Mating with infected pigs, Eating tapeworm eggs containing human faeces		Yes	Community	Eating raw or undercooked infected meat		Presence of proglottids/white segments in stools		No						Yes	Parasitic diseases (cysticercosis)		No						Yes	Once a week		Roasted, Boiled		125	Yes	It leads to illnesses	Yes		I do not know		No	Yes
BJM	18-30	2	Primary	Other jobs	Trader	8	Yes	Community	Rice grain in the meat, Rice grain in the tongue		I don't know		Yes	Community	I don't know		I don't know		No						Yes	Evil spirits (witchery)		Yes	Community, Hospital/health centre	I don't know		I don't know		Yes	Daily		Roasted, Boiled		125	Yes	It leads to illnesses	Yes		Yes		No	No
BJM	18-30	2	Primary	Other jobs	Trader	4	Yes	Community	Rice grain in the meat		Eating tapeworm eggs containing human faeces		Yes	Community	Eating raw or undercooked infected meat		I don't know		No						Yes	Parasitic diseases (cysticercosis)		No						Yes	Twice a week		Roasted		125	Yes	It leads to taeniosis	Yes		I do not know		No	Yes
BJM	31-50	1	Secondary	Other jobs	Trader	6	Yes	Community	Rice grain in the meat, Rice grain in the tongue, Other	Eye	Eating tapeworm eggs containing human faeces		Yes	Community	I don't know		I don't know		No						Yes	Trauma during childbirth		No						Yes	Daily		Roasted, Boiled, Fried		125	Yes	It leads to illnesses	Yes		I do not know		Yes
BJM	18-30	1	Primary	Other jobs	Butcher	3	Yes	Community	Rice grain in the meat, Rice grain in the tongue		I don't know		Yes	Community	Eating raw or undercooked infected meat		I don't know		No						Yes	I don't know		No						Yes	Daily		Roasted		125	Yes	It leads to illnesses	I do not know		I do not know		Yes
BJM	18-30	1	None	Other jobs	Butcher	2	Yes	Community	Rice grain in the meat		Eating tapeworm eggs containing human faeces		Yes	Community	Eating raw or undercooked infected meat		I don't know		No						Yes	I don't know		No						Yes	Daily		Roasted		125	Yes	It leads to taeniosis	No	Pharmacy	I do not know		Yes
BJM	18-30	1	Primary	Other jobs	Trader	2	Yes	Community	Rice grain in the tongue, Rice grain in the meat		I don't know		Yes	Community	I don't know		I don't know		No						Yes	I don't know		No						Yes	Twice a week		Roasted		100	Yes	It leads to illnesses	I do not know		I do not know		I do not know	I don't know
BJM	31-50	2	None	Other jobs	Trader	6	Yes	Community	Rice grain in the meat		Eating tapeworm eggs containing human faeces		No						No						Yes	I don't know		No						Yes	Daily		Roasted, Boiled		200	Yes	It leads to illnesses	No	Herbal medication	I do not know		No	Yes
BJM	31-50	1	Primary	Other jobs	Bar waiter	5	Yes	Community	Rice grain in the meat, Rice grain in the tongue		Eating tapeworm eggs containing human faeces		Yes	Community	I don't know		I don't know		No						Yes	I don't know		No						Yes	Twice a week		Roasted		125	Yes	It leads to illnesses	Yes		I do not know		No	Yes
BJM	18-30	1	None	Other jobs	Butcher	3	Yes	Community, Work	Rice grain in the meat		I don't know		Yes	Community, Hospital/health centre	I don't know		I don't know		No						Yes	I don't know		No						Yes	Daily		Boiled, Fried, Roasted		125	Yes	It leads to illnesses	I do not know		I do not know		I do not know	I don't know
BJM	31-50	2	Secondary	Other jobs	Butcher	6	Yes	Community	Rice grain in the meat		I don't know		Yes	Community	I don't know		I don't know		No						Yes	Trauma during childbirth		Yes	Community, Hospital/health centre	I don't know		I don't know		Yes	Twice a week		Boiled, Fried, Roasted		250	Yes	It leads to illnesses	I do not know		Yes		Yes
BJM	18-30	1	Primary	Other jobs	Butcher	3	Yes	Community	Rice grain in the meat, Rice grain in the tongue		I don't know		Yes	Community	I don't know		I don't know		No						Yes	Parasitic diseases (cysticercosis)		No						Yes	Daily		Roasted, Fried		250	Yes	It leads to illnesses (epilepsy)	I do not know		I do not know		No	I don't know
BJM	18-30	1	Primary	Other jobs	Butcher	2	Yes	Community, Work	Rice grain in the meat, Rice grain in the tongue		I don't know		Yes	Community	I don't know		I don't know		No						Yes	I don't know		No						Yes	Twice a week		Fried, Roasted		250	Yes	It leads to illnesses	I do not know		I do not know		Yes
BJM	18-30	2	Primary	Other jobs	Bar waiter	2	No						Yes	Community	I don't know		I don't know		No						Yes	I don't know		No						Yes	Twice a week		Roasted, Fried		125	Yes	It leads to illnesses	I do not know		I do not know		I do not know	I don't know
BJM	18-30	1	Primary	Other jobs	Butcher	4	Yes	Community, Work	Rice grain in the meat		I don't know		No						No						Yes	I don't know		No						Yes	Daily		Roasted, Boiled, Fried		250	Yes	It leads to illnesses	I do not know		I do not know		I do not know	I don't know
BJM	18-30	1	Secondary	Other jobs	Butcher	3	Yes	Work, Community	Rice grain in the tongue, Rice grain in the meat		Eating tapeworm eggs containing human faeces		Yes	School	Eating raw or undercooked infected meat		Presence of proglottids/white segments in stools		No						Yes	Parasitic diseases (cysticercosis)		No						Yes	Daily		Fried, Roasted		125	Yes	It leads to illnesses (taeniosis)	I do not know		I do not know		I do not know	I don't know
BJM	31-50	1	Primary	Other jobs	Butcher	8	Yes	Community	Rice grain in the meat, Rice grain in the tongue		I don't know		Yes	Community	I don't know		I don't know		No						Yes	Parasitic diseases (cysticercosis)		No						Yes	Twice a week		Boiled, Fried, Roasted		250	Yes	It leads to illnesses epilepsy	I do not know		I do not know		I do not know	I don't know
BJM	31-50	1	Primary	Other jobs	Pig traders	6	Yes	Community	Rice grain in the meat, Rice grain in the tongue		Mating with infected pigs		Yes	Community	I don't know		I don't know		No						Yes	I don't know		No						Yes	Daily		Roasted, Fried, Boiled		250	Yes	It leads to illnesses	I do not know		I do not know		I do not know	I don't know
BJM	18-30	1	Secondary	Other jobs	Butcher	4	Yes	Community, Work	Rice grain in the meat		I don't know		Yes	Community	I don't know		I don't know		No						Yes	I don't know		No						Yes	Once a week		Roasted		125	Yes	It leads to illnesses	I do not know		I do not know		I do not know	I don't know
BJM	31-50	2	None	Farmer		9	Yes	Community	Rice grain in the meat		I don't know		No						No						Yes	I don't know		No						Yes	Once a week		Roasted		120	Yes	It leads to illnesses	I do not know		I do not know		I do not know	I don't know
BJM	31-50	2	Primary	Other jobs	Trader	6	No						No						No						Yes	I don't know		No						Yes	Twice a week		Roasted		100	Yes	It leads to illnesses	I do not know		I do not know		I do not know	I don't know
BJM	31-50	2	Primary	Other jobs	Butcher	4	Yes	Community	Rice grain in the meat		I don't know		Yes	Community	I don't know		I don't know		No						Yes	Evil spirits (witchery)		No						Yes	Twice a week		Boiled, Fried, Roasted		250	Yes	It leads to illnesses	I do not know		I do not know		I do not know	I don't know
BJM	31-50	2	Primary	Farmer		6	Yes	Community	Rice grain in the meat		I don't know		No						No						Yes	Evil spirits (witchery)		No						Yes	Once a week		Roasted, Boiled, Fried		120	Yes	It leads to illnesses	I do not know		I do not know		I do not know	I don't know
BJM	31-50	1	None	Other jobs	Butcher	6	Yes	Community	Rice grain in the meat		I don't know		Yes	Community	I don't know		I don't know		No						Yes	I don't know		No						Yes	Daily		Roasted, Fried, Boiled		300	Yes	It leads to illnesses	I do not know		I do not know		I do not know	I don't know
BJM	>50	1	Primary	Other jobs	Charpentier	8	Yes	Community	Rice grain in the meat		I don't know		Yes	Community	Eating raw or undercooked infected meat		Presence of proglottids/white segments in stools		No						Yes	Genetic diseases		No						Yes	Once a week		Fried, Roasted, Boiled		250	Yes	It leads to illnesses	I do not know		I do not know		No	Yes
BJM	31-50	1	Primary	Farmer		6	Yes	Community	Rice grain in the meat, Rice grain in the tongue		I don't know		Yes	Community	I don't know		I don't know		No						Yes	I don't know		No						Yes	Once a month		Roasted		125	Yes	It leads to illnesses	I do not know		I do not know		No	I don't know
BJM	18-30	1	Primary	Other jobs	Butcher	2	Yes	Community, Work	Rice grain in the meat, Rice grain in the tongue, Other	Eye	I don't know		Yes	Community	I don't know		I don't know		No						Yes	I don't know		No						Yes	Twice a week		Roasted, Fried, Boiled		250	Yes	It leads to illnesses	I do not know		I do not know		I do not know	I don't know
BJM	18-30	1	Primary	Other jobs	Butcher	3	Yes	Community	Rice grain in the meat, Rice grain in the tongue		I don't know		Yes	Community	Eating raw or undercooked infected meat		I don't know		No						Yes	Parasitic diseases (cysticercosis)		No						Yes	Daily		Boiled, Fried, Roasted		125	Yes	It leads to taeniosis	I do not know		I do not know		No	I don't know
BJM	31-50	1	Primary	Other jobs	Trader	4	Yes	Community	Rice grain in the meat		I don't know		No						No						Yes	Genetic diseases		No						Yes	Daily		Boiled, Fried, Roasted		250	Yes	It leads to illnesses	I do not know		I do not know		I do not know	I don't know
BJM	31-50	1	Primary	Other jobs	Butcher	5	Yes	Work, Community	Rice grain in the meat		Eating tapeworm eggs containing human faeces		Yes	Community, Work	Eating raw or undercooked infected meat		Presence of proglottids/white segments in stools		No						Yes	Parasitic diseases (cysticercosis)		No						Yes	Twice a week		Roasted		250	Yes	It leads to illnesses	I do not know		I do not know		I do not know	I don't know
BJM	>50	1	None	Farmer		6	Yes	Community	Rice grain in the meat		I don't know		Yes	Community	I don't know		I don't know		No						Yes	I don't know		No						Yes	Twice a week		Roasted		125	Yes	It leads to illnesses	I do not know		I do not know		I do not know	I don't know
BJM	18-30	1	Secondary	Other jobs	Bar waiter	3	Yes	Community	Rice grain in the meat		I don't know		Yes	School	I don't know		I don't know		No						Yes	I don't know		No						Yes	Twice a week		Fried		250	Yes	It leads to illnesses	I do not know		I do not know		I do not know	I don't know
BJM	31-50	1	Primary	Other jobs	Butcher	5	Yes	Work, Community	Rice grain in the meat		I don't know		No						No						No	I don't know		No						Yes	Twice a week		Fried, Roasted		250	Yes	It leads to illnesses	I do not know		I do not know		I do not know	I don't know
BJM	18-30	1	Secondary	Other jobs	Butcher	4	Yes	School, Work, Community	Rice grain in the meat, Rice grain in the tongue		Eating tapeworm eggs containing human faeces		Yes	Community, School	I don't know		I don't know		No						Yes	I don't know		No						Yes	Daily		Fried, Boiled, Roasted		250	Yes	It leads to illnesses	I do not know		I do not know		I do not know	I don't know
BJM	18-30	1	Secondary	Other jobs	Bar keeper	3	Yes	Community	Rice grain in the meat		I don't know		Yes	School	I don't know		I don't know		No						Yes	I don't know		No						Yes	Twice a week		Fried, Roasted		250	Yes	It leads to illnesses	I do not know		I do not know		I do not know	I don't know
BJM	18-30	1	Primary	Other jobs	Butcher	4	Yes	Community, Work	Rice grain in the meat		I don't know		No						No						Yes	I don't know		No						Yes	Daily		Boiled, Fried, Roasted		250	Yes	It leads to illnesses	I do not know		I do not know		I do not know	I don't know
BJM	31-50	1	University	Employed		6	Yes	School, Community	I do not know		Eating tapeworm eggs containing human faeces		Yes	School	Eating raw or undercooked infected meat		Presence of proglottids/white segments in stools		No						Yes	I don't know		No						Yes	Daily		Fried		250	Yes	It leads to taeniosis	I do not know		I do not know		I do not know	I don't know
BJM	18-30	1	Primary	Other jobs	Butcher	4	Yes	Community	Rice grain in the meat		I don't know		Yes	School	Eating raw or undercooked infected meat		I don't know		No						Yes	Parasitic diseases (cysticercosis)		No						Yes	Daily		Fried		100	Yes	It leads to illnesses (epilepsy)	I do not know		I do not know		I do not know	I don't know
BJM	18-30	2	Secondary	Other jobs	Bar waiter	6	No						Yes	School	I don't know		I don't know		No						Yes	I don't know		No						Yes	Twice a week		Fried		125	Yes	It leads to illnesses	I do not know		I do not know		I do not know	I don't know
BJM	18-30	1	Primary	Other jobs	Butcher	4	Yes	Work	Rice grain in the meat		I don't know		Yes	Community	I don't know		I don't know		No						Yes	Parasitic diseases (cysticercosis)		No						Yes	Daily		Fried		250	Yes	It leads to illnesses (epilepsy)	I do not know		I do not know		I do not know	I don't know
BJM	31-50	1	Primary	Other jobs	Butcher	8	Yes	Community	Rice grain in the meat, Rice grain in the tongue		I don't know		Yes	Community	I don't know		I don't know		No						Yes	I don't know		No						Yes	Daily		Fried, Roasted, Boiled		200	Yes	It leads to illnesses epilepsy	I do not know		I do not know		I do not know	I don't know
BJM	31-50	1	Primary	Other jobs	Trader	8	Yes	Community	Rice grain in the meat, Rice grain in the tongue		I don't know		Yes	Community	Eating raw or undercooked infected meat		I don't know		No						Yes	Evil spirits (witchery)		No						Yes	Daily		Roasted, Fried, Boiled		200	Yes	It leads to illnesses	I do not know		I do not know		I do not know	I don't know
BJM	31-50	1	Primary	Other jobs	Butcher	5	Yes	Work	Rice grain in the meat, Rice grain in the tongue		I don't know		Yes	Community	I don't know		I don't know		No						Yes	Evil spirits (witchery)		No						Yes	Daily		Boiled, Fried, Roasted		250	Yes	It leads to illnesses	I do not know		I do not know		I do not know	I don't know
BJM	31-50	1	None	Other jobs	Trader	6	Yes	Community	Rice grain in the meat, Rice grain in the tongue		Eating tapeworm eggs containing human faeces		Yes	Community	Eating raw or undercooked infected meat		Presence of proglottids/white segments in stools, Chronic abdominal pain		No						Yes	Parasitic diseases (cysticercosis)		No						Yes	Twice a week		Boiled, Fried, Roasted		250	Yes	It leads to neurological disorders	Yes		I do not know		I do not know	I don't know
BJM	18-30	1	Primary	Other jobs	Butcher	4	Yes	Work, Community	Rice grain in the meat, Rice grain in the tongue		Eating tapeworm eggs containing human faeces		Yes	School	I don't know		I don't know		No						Yes	I don't know		No						Yes	Twice a week		Roasted		250	Yes	It leads to illnesses	I do not know		I do not know		I do not know	I don't know
BJM	18-30	1	Primary	Other jobs	Bar waiter	4	Yes	Community	Rice grain in the meat		I don't know		Yes	Community	I don't know		I don't know		No						Yes	I don't know		No						Yes	Daily		Boiled, Fried, Roasted		150	Yes	It leads to illnesses	I do not know		I do not know		No	I don't know
BJM	18-30	1	Primary	Other jobs	Bar keeper	6	No						Yes	Community	I don't know		I don't know		No						Yes	I don't know		No						Yes	Once a week		Fried		300	No		I do not know		I do not know		No	I don't know
BJM	18-30	1	Secondary	Other jobs	Bar waiter	8	Yes	Community	Rice grain in the tongue, Other	Eye	I don't know		Yes	Community, Hospital/health centre	I don't know		I don't know		No						Yes	Evil spirits (witchery)		No						Yes	Daily		Fried		250	Yes	It leads illnesses	I do not know		I do not know		No	I don't know
BJM	18-30	1	Primary	Other jobs	Butcher	5	Yes	Community, Work	Rice grain in the meat, Rice grain in the tongue		I don't know		Yes	Hospital/health centre	Drinking unsafe water, Eating unwashed fruit and vegetables		I don't know		No						Yes	Genetic diseases		No						Yes	Daily		Boiled, Fried, Roasted		250	Yes	It leads to illnesses	I do not know		I do not know		I do not know	I don't know
BJM	18-30	1	Primary	Other jobs	Butcher	4	Yes	Work, Community	Rice grain in the tongue, Rice grain in the meat		I don't know		Yes	Community	I don't know		I don't know		No						Yes	Other	Accident	No						Yes	Daily		Fried		250	Yes	It leads to illnesses	I do not know		I do not know		Yes
BJM	31-50	1	Secondary	Other jobs	Bar manager	4	Yes	Community	I do not know		I don't know		Yes	Community, Hospital/health centre	I don't know		I don't know		No						Yes	Genetic diseases		No						Yes	Twice a week		Fried, Boiled		250	Yes	It leads to illnesses	I do not know		I do not know		Yes
BJM	31-50	1	Primary	Other jobs	Slaughterhouse worker	4	Yes	Work	Rice grain in the meat		I don't know		Yes	Community	I don't know		I don't know		No						Yes	I don't know		No						Yes	Twice a week		Roasted		100	Yes	It leads to epilepsy	I do not know		I do not know		Yes
BJM	31-50	1	None	Other jobs	Slaughterhouse worker	6	Yes	Work, Community	Rice grain in the tongue, Other, Rice grain in the meat	Eye	Eating tapeworm eggs containing human faeces		Yes	Community	Eating raw or undercooked infected meat		I don't know		No						Yes	Parasitic diseases (cysticercosis)		No						Yes	Twice a week		Boiled, Roasted		250	Yes	It leads to epilepsy	I do not know		I do not know		Yes
BJM	31-50	1	None	Other jobs	Pork retailer	5	Yes	Community, Work	Rice grain in the meat, Rice grain in the tongue		Eating tapeworm eggs containing human faeces		Yes	Community	Eating raw or undercooked infected meat		Presence of proglottids/white segments in stools		No						Yes	Parasitic diseases (cysticercosis)		No						Yes	Daily		Roasted		200	Yes	It leads to taenia, epilepsy	Yes		I do not know		I do not know	I don't know
BJM	31-50	1	Primary	Other jobs	Pork retailer	5	Yes	Work	Rice grain in the meat, Rice grain in the tongue		Eating tapeworm eggs containing human faeces		Yes	Community	I don't know		I don't know		No						Yes	I don't know		No						Yes	Daily		Boiled, Roasted, Fried		150	Yes	It leads to illnesses	I do not know		I do not know		Yes
BJM	31-50	1	Primary	Other jobs	Butcher	5	Yes	Community, Work	Rice grain in the meat, Rice grain in the tongue		I don't know		Yes	Community	I don't know		I don't know		No						Yes	Parasitic diseases (cysticercosis)		No						Yes	Twice a week		Boiled, Fried, Roasted		300	Yes	It leads to illnesses	I do not know		I do not know		Yes
BJM	31-50	1	Secondary	Other jobs	Pig trader	8	Yes	Work	Rice grain in the meat, Rice grain in the tongue		Eating tapeworm eggs containing human faeces		Yes	Community	I don't know		I don't know		No						Yes	Parasitic diseases (cysticercosis)		No						Yes	Once a week		Boiled, Fried		200	Yes	It leads to illnesses	I do not know		I do not know		Yes
BJM	18-30	1	Primary	Other jobs	Pig trader	6	Yes	Work, Community	Rice grain in the tongue, Rice grain in the meat		Eating tapeworm eggs containing human faeces		Yes	Community	Eating raw or undercooked infected meat		I don't know		No						Yes	Parasitic diseases (cysticercosis)		No						Yes	Twice a week		Boiled, Fried, Roasted		300	Yes	It leads to illnesses	I do not know		I do not know		I do not know	I don't know
BJM	31-50	1	None	Other jobs	Pig trader	5	Yes	Community, Work	Rice grain in the meat, Rice grain in the tongue		Eating tapeworm eggs containing human faeces		Yes	Community, Hospital/health centre	I don't know		I don't know		No						Yes	Parasitic diseases (cysticercosis)		No						Yes	Twice a week		Boiled, Fried, Roasted		400	Yes	It leads to illnesses (epilepsy)	I do not know		I do not know		No	Yes
BJM	31-50	1	Primary	Other jobs	Slaughterhouse worker	4	Yes	Work	Rice grain in the meat, Rice grain in the tongue		Eating tapeworm eggs containing human faeces		Yes	Community	I don't know		I don't know		No						Yes	Parasitic diseases (cysticercosis)		No						Yes	Once a week		Roasted		250	Yes	It leads to epilepsy	I do not know		I do not know		No	I don't know
BJM	31-50	1	Primary	Other jobs	Pork retailer	6	Yes	Work, Community	Rice grain in the meat, Rice grain in the tongue		Eating tapeworm eggs containing human faeces		Yes	Community	I don't know		I don't know		No						Yes	Evil spirits (witchery)		No						Yes	Daily		Boiled, Roasted		300	Yes	It leads to illnesses	I do not know		I do not know		No	I don't know
BJM	18-30	1	Primary	Other jobs	Slaughterhouse worker	4	Yes	Community, Work	Rice grain in the meat, Rice grain in the tongue, Other	Eye	I don't know		Yes	Community	I don't know		I don't know		No						Yes	Parasitic diseases (cysticercosis)		No						Yes	Daily		Boiled, Fried, Roasted		500	Yes	It leads to illnesses	I do not know		I do not know		No	I don't know
BJM	18-30	1	Primary	Other jobs	Slaughterhouse worker	1	Yes	Work, Community	Rice grain in the meat		Eating tapeworm eggs containing human faeces		Yes	Community	I don't know		I don't know		No						Yes	Evil spirits (witchery), Parasitic diseases (cysticercosis)		No						Yes	Daily		Boiled, Roasted		300	Yes	It leads to epilepsy	I do not know		I do not know		No	I don't know
BJM	31-50	1	Primary	Other jobs	Pig trader	5	Yes	Work	Rice grain in the tongue, Rice grain in the meat		Eating tapeworm eggs containing human faeces		Yes	Community	Eating raw or undercooked infected meat		I don't know		No						Yes	Parasitic diseases (cysticercosis)		No						Yes	Twice a week		Boiled, Fried, Roasted		200	Yes	It leads to epilepsy	I do not know		I do not know		Yes
BJM	31-50	1	Secondary	Other jobs	Slaughterhouse worker/butcher	5	Yes	Work, Community, School	Rice grain in the meat		Eating tapeworm eggs containing human faeces		Yes	School, Work	I don't know		I don't know		No						Yes	Parasitic diseases (cysticercosis)		Yes	Family	I don't know		I don't know		Yes	Occasionally a year	4	Boiled, Fried		200	Yes	It leads to epilepsy	I do not know		I do not know		I do not know	I don't know
BJM	>50	1	Primary	Other jobs	Slaughterhouse worker	6	Yes	Community	Rice grain in the meat, Rice grain in the tongue, Other	Eye	Eating tapeworm eggs containing human faeces, Mating with infected pigs		Yes	Community	Eating raw or undercooked infected meat		Presence of proglottids/white segments in stools, Chronic abdominal pain		No						Yes	Parasitic diseases (cysticercosis)		No						Yes	Once a month		Boiled, Roasted		200	Yes	It leads to epilepsy	I do not know		I do not know		No	I don't know
BJM	31-50	1	Primary	Other jobs	Slaughterhouse worker	4	Yes	Work	Rice grain in the meat		Eating tapeworm eggs containing human faeces		Yes	Community	I don't know		I don't know		No						Yes	Parasitic diseases (cysticercosis)		No						Yes	Twice a week		Roasted		400	Yes	It causes epilepsy	I do not know		I do not know		I do not know	I don't know
BJM	31-50	1	Primary	Other jobs	Pig trader	4	Yes	Work	Rice grain in the meat, Rice grain in the tongue		Mating with infected pigs, Eating tapeworm eggs containing human faeces		Yes	Community	I don't know		Chronic abdominal pain, Constipation		No						Yes	I don't know		No						Yes	Twice a week		Boiled, Roasted		300	Yes	It leads to parasitic illnesses (epilepsy)	No	Pharmacy	I do not know		No	I don't know
BJM	31-50	1	None	Other jobs	Slaughterhouse worker	2	Yes	Work	Rice grain in the meat, Rice grain in the tongue		I don't know		Yes	Work	Other	Wind	I don't know		No						Yes	Evil spirits (witchery)		No						Yes	Once a week		Boiled, Roasted		200	Yes	It leads to illnesses	Yes		I do not know		Yes
BJM	18-30	1	Primary	Other jobs	Butcher	4	Yes	Work	Rice grain in the meat		I don't know		Yes	School	I don't know		I don't know		No						Yes	Parasitic diseases (cysticercosis)		No						Yes	Twice a week		Boiled		200	Yes	It causes illnesses	I do not know		I do not know		Yes
BJM	>50	1	Primary	Other jobs	Pork retailer	3	Yes	Work	Rice grain in the meat, Rice grain in the tongue		Eating tapeworm eggs containing human faeces		Yes	Hospital/health centre	Drinking unsafe water, Eating unwashed fruit and vegetables, Eating raw or undercooked infected meat		Constipation, Presence of proglottids/white segments in stools, Chronic abdominal pain		No						Yes	Other	Brain problem	No						Yes	Daily		Roasted, Fried, Boiled		300	Yes	It causes parasitic diseases (taenia)	Yes		I do not know		Yes
BJM	31-50	1	Primary	Other jobs	Pork retailer	3	Yes	Work	Rice grain in the meat, Rice grain in the tongue		Other	Hot climate	Yes	Community	I don't know		I don't know		No						Yes	Other	Eating meat from neck	No						Yes	Twice a week		Boiled, Fried, Roasted		200	Yes	It causes illnesses	Yes		I do not know		No	I don't know
BJM	31-50	1	None	Other jobs	Slaughterhouse worker	6	Yes	Community	Rice grain in the tongue, Other, Rice grain in the meat	Eye	Eating tapeworm eggs containing human faeces		No						No						Yes	Parasitic diseases (cysticercosis)		No						Yes	Daily		Boiled, Fried, Roasted		300	Yes	It causes illnesses (epilepsy)	Yes		I do not know		Yes
BJM	18-30	1	Secondary	Other jobs	Butcher	3	Yes	Work	Rice grain in the meat		I don't know		Yes	School	I don't know		I don't know		No						Yes	Parasitic diseases (cysticercosis)		No						Yes	Twice a week		Fried, Boiled		150	Yes	It causes illnesses	Yes		I do not know		Yes
BJM	31-50	1	Primary	Other jobs	Trader	7	Yes	Work	Rice grain in the meat, Rice grain in the tongue		I don't know		No						No						Yes	Other	Infectious Diseases	No						Yes	Twice a week		Roasted		200	Yes	It causes illnesses	Yes		I do not know		Yes
BJM	31-50	1	Primary	Farmer		3	Yes	Work	Rice grain in the meat		Mating with infected pigs, Other	Inadequate hygiene	Yes	Hospital/health centre	Drinking unsafe water		I don't know		No						Yes	Evil spirits (witchery)		No						Yes	Twice a week		Fried, Roasted		500	Yes	It causes illnesses for humans	Yes		I do not know		I do not know	I don't know
BJM	31-50	1	Primary	Employed		1	Yes	Work, Community	Rice grain in the meat, Rice grain in the tongue		I don't know		Yes	Hospital/health centre	I don't know		I don't know		No						Yes	Parasitic diseases (cysticercosis)		No						Yes	Twice a month		Fried		100	Yes	It leads to illnesses for humans	I do not know		I do not know		Yes
